# Supplementary material for: A population-level invasion by transposable elements triggers genome expansion in a fungal pathogen
Source: eLife. 2021 Sep 16;10:e69249. doi: 10.7554/eLife.69249 (PMC8445621; doi:10.7554/eLife.69249)
Supplement: Figure 1—source data 1. [file elife-69249-fig1-data1.txt]

name	isolate2	orient_read	end	length_region	number_of_reads	exp_no_of_reads_per_endpoint	poisson	locus	wickersoft	hierarchy2
RLC_Deimos_chr1_1165701_1165707_nonref	ORE.S_a152A_7	down	bamControl	106	42	0.131067961	3.20E-28	chr1_1165701_1165707_nonref	RLC_Deimos	RLC
RLC_Deimos_chr1_1165701_1165707_nonref	ORE.S_a152A_7	up	bamControl	106	38	0.13592233	6.47E-18	chr1_1165701_1165707_nonref	RLC_Deimos	RLC
RLC_Deimos_chr1_1165701_1165707_nonref	ORE.S_a152A_8	down	bamControl	106	60	0.189320388	9.31E-38	chr1_1165701_1165707_nonref	RLC_Deimos	RLC
RLC_Deimos_chr1_1165701_1165707_nonref	ORE.S_a152A_8	up	bamControl	106	40	0.111650485	1.02E-33	chr1_1165701_1165707_nonref	RLC_Deimos	RLC
RLC_Deimos_chr1_1242086_1242092_nonref	ORE.S_a154A_19	down	bamControl	106	26	0.077669903	1.45E-20	chr1_1242086_1242092_nonref	RLC_Deimos	RLC
RLC_Deimos_chr1_1242086_1242092_nonref	ORE.S_a154A_19	up	bamControl	106	36	0.106796117	1.86E-27	chr1_1242086_1242092_nonref	RLC_Deimos	RLC
RLC_Deimos_chr1_1321786_1321792_nonref	AUS_1H6	down	bamControl	106	23	0.101941748	0.000163601	chr1_1321786_1321792_nonref	RLC_Deimos	RLC
RLC_Deimos_chr1_1321786_1321792_nonref	AUS_1H6	up	bamControl	106	47	0.194174757	4.22E-11	chr1_1321786_1321792_nonref	RLC_Deimos	RLC
RLC_Deimos_chr1_1321786_1321792_nonref	Ste_A14	down	bamControl	106	23	0.033980583	2.92E-40	chr1_1321786_1321792_nonref	RLC_Deimos	RLC
RLC_Deimos_chr1_1321786_1321792_nonref	Ste_A14	up	bamControl	106	28	0.063106796	2.85E-33	chr1_1321786_1321792_nonref	RLC_Deimos	RLC
RLC_Deimos_chr1_152283_152289_nonref	CH17_3T39	down	bamControl	106	26	0.097087379	1.48E-11	chr1_152283_152289_nonref	RLC_Deimos	RLC
RLC_Deimos_chr1_152283_152289_nonref	CH17_3T39	up	bamControl	106	23	0.077669903	3.07E-14	chr1_152283_152289_nonref	RLC_Deimos	RLC
RLC_Deimos_chr1_152283_152289_nonref	ORE.S_a153B_6	down	bamControl	106	47	0.184466019	1.06E-14	chr1_152283_152289_nonref	RLC_Deimos	RLC
RLC_Deimos_chr1_152283_152289_nonref	ORE.S_a153B_6	up	bamControl	106	28	0.072815534	1.26E-27	chr1_152283_152289_nonref	RLC_Deimos	RLC
RLC_Deimos_chr1_154570_154576_nonref	Mad_A4	down	bamControl	106	46	0.097087379	3.76E-56	chr1_154570_154576_nonref	RLC_Deimos	RLC
RLC_Deimos_chr1_154570_154576_nonref	Mad_A4	up	bamControl	106	48	0.082524272	7.51E-71	chr1_154570_154576_nonref	RLC_Deimos	RLC
RLC_Deimos_chr1_154570_154576_nonref	Mad_A5	down	bamControl	106	32	0.063106796	3.88E-43	chr1_154570_154576_nonref	RLC_Deimos	RLC
RLC_Deimos_chr1_154570_154576_nonref	Mad_A5	up	bamControl	106	48	0.072815534	6.53E-78	chr1_154570_154576_nonref	RLC_Deimos	RLC
RLC_Deimos_chr1_154570_154576_nonref	Mad_C2	down	bamControl	106	41	0.077669903	3.22E-56	chr1_154570_154576_nonref	RLC_Deimos	RLC
RLC_Deimos_chr1_154570_154576_nonref	Mad_C2	up	bamControl	106	49	0.101941748	1.79E-60	chr1_154570_154576_nonref	RLC_Deimos	RLC
RLC_Deimos_chr1_154570_154576_nonref	Mad_C3	down	bamControl	106	46	0.058252427	5.59E-84	chr1_154570_154576_nonref	RLC_Deimos	RLC
RLC_Deimos_chr1_154570_154576_nonref	Mad_C3	up	bamControl	106	38	0.101941748	2.00E-34	chr1_154570_154576_nonref	RLC_Deimos	RLC
RLC_Deimos_chr1_154570_154576_nonref	Mad_C4	down	bamControl	106	62	0.116504854	1.69E-83	chr1_154570_154576_nonref	RLC_Deimos	RLC
RLC_Deimos_chr1_154570_154576_nonref	Mad_C4	up	bamControl	106	39	0.077669903	3.48E-51	chr1_154570_154576_nonref	RLC_Deimos	RLC
RLC_Deimos_chr1_154570_154576_nonref	Mad_C5	down	bamControl	106	41	0.087378641	5.82E-50	chr1_154570_154576_nonref	RLC_Deimos	RLC
RLC_Deimos_chr1_154570_154576_nonref	Mad_C5	up	bamControl	106	41	0.082524272	4.89E-53	chr1_154570_154576_nonref	RLC_Deimos	RLC
RLC_Deimos_chr1_154570_154576_nonref	Mad_C7	down	bamControl	106	43	0.063106796	7.26E-72	chr1_154570_154576_nonref	RLC_Deimos	RLC
RLC_Deimos_chr1_154570_154576_nonref	Mad_C7	up	bamControl	106	37	0.063106796	6.09E-56	chr1_154570_154576_nonref	RLC_Deimos	RLC
RLC_Deimos_chr1_154570_154576_nonref	Mad_D4	down	bamControl	106	37	0.077669903	3.18E-46	chr1_154570_154576_nonref	RLC_Deimos	RLC
RLC_Deimos_chr1_154570_154576_nonref	Mad_D4	up	bamControl	106	56	0.121359223	1.66E-65	chr1_154570_154576_nonref	RLC_Deimos	RLC
RLC_Deimos_chr1_154570_154576_nonref	Mad_D6	down	bamControl	106	57	0.169902913	6.48E-41	chr1_154570_154576_nonref	RLC_Deimos	RLC
RLC_Deimos_chr1_154570_154576_nonref	Mad_D6	up	bamControl	106	34	0.121359223	1.71E-16	chr1_154570_154576_nonref	RLC_Deimos	RLC
RLC_Deimos_chr1_154570_154576_nonref	Mad_E3	down	bamControl	106	36	0.063106796	2.41E-53	chr1_154570_154576_nonref	RLC_Deimos	RLC
RLC_Deimos_chr1_154570_154576_nonref	Mad_E3	up	bamControl	106	39	0.072815534	2.16E-54	chr1_154570_154576_nonref	RLC_Deimos	RLC
RLC_Deimos_chr1_154570_154576_nonref	Mad_E7	down	bamControl	106	41	0.097087379	4.23E-44	chr1_154570_154576_nonref	RLC_Deimos	RLC
RLC_Deimos_chr1_154570_154576_nonref	Mad_E7	up	bamControl	106	42	0.077669903	9.28E-59	chr1_154570_154576_nonref	RLC_Deimos	RLC
RLC_Deimos_chr1_154570_154576_nonref	Mad_F6	down	bamControl	106	33	0.116504854	1.14E-16	chr1_154570_154576_nonref	RLC_Deimos	RLC
RLC_Deimos_chr1_154570_154576_nonref	Mad_F6	up	bamControl	106	37	0.087378641	2.55E-40	chr1_154570_154576_nonref	RLC_Deimos	RLC
RLC_Deimos_chr1_154570_154576_nonref	Mad_G5	down	bamControl	106	43	0.082524272	4.74E-58	chr1_154570_154576_nonref	RLC_Deimos	RLC
RLC_Deimos_chr1_154570_154576_nonref	Mad_G5	up	bamControl	106	46	0.09223301	3.12E-59	chr1_154570_154576_nonref	RLC_Deimos	RLC
RLC_Deimos_chr1_154570_154576_nonref	Mad_H3	down	bamControl	106	32	0.082524272	2.05E-31	chr1_154570_154576_nonref	RLC_Deimos	RLC
RLC_Deimos_chr1_154570_154576_nonref	Mad_H3	up	bamControl	106	30	0.063106796	3.71E-38	chr1_154570_154576_nonref	RLC_Deimos	RLC
RLC_Deimos_chr1_154570_154576_nonref	ORE.R_a123B_19	down	bamControl	106	27	0.09223301	1.23E-15	chr1_154570_154576_nonref	RLC_Deimos	RLC
RLC_Deimos_chr1_154570_154576_nonref	ORE.R_a123B_19	up	bamControl	106	18	0.053398058	1.56E-15	chr1_154570_154576_nonref	RLC_Deimos	RLC
RLC_Deimos_chr1_154570_154576_nonref	ORE.R_a123B_7	down	bamControl	106	41	0.150485437	1.96E-17	chr1_154570_154576_nonref	RLC_Deimos	RLC
RLC_Deimos_chr1_154570_154576_nonref	ORE.R_a123B_7	up	bamControl	106	23	0.072815534	1.49E-16	chr1_154570_154576_nonref	RLC_Deimos	RLC
RLC_Deimos_chr1_154570_154576_nonref	ORE.R_a124A_10	down	bamControl	106	35	0.106796117	2.61E-25	chr1_154570_154576_nonref	RLC_Deimos	RLC
RLC_Deimos_chr1_154570_154576_nonref	ORE.R_a124A_10	up	bamControl	106	23	0.077669903	3.07E-14	chr1_154570_154576_nonref	RLC_Deimos	RLC
RLC_Deimos_chr1_154570_154576_nonref	ORE.R_a124A_11	down	bamControl	106	67	0.218446602	2.00E-38	chr1_154570_154576_nonref	RLC_Deimos	RLC
RLC_Deimos_chr1_154570_154576_nonref	ORE.R_a124A_11	up	bamControl	106	35	0.126213592	2.52E-16	chr1_154570_154576_nonref	RLC_Deimos	RLC
RLC_Deimos_chr1_154570_154576_nonref	ORE.R_a124A_2	down	bamControl	106	26	0.072815534	4.34E-23	chr1_154570_154576_nonref	RLC_Deimos	RLC
RLC_Deimos_chr1_154570_154576_nonref	ORE.R_a124A_2	up	bamControl	106	16	0.053398058	3.08E-11	chr1_154570_154576_nonref	RLC_Deimos	RLC
RLC_Deimos_chr1_154570_154576_nonref	ORE.R_a124A_5	down	bamControl	106	18	0.067961165	1.14E-08	chr1_154570_154576_nonref	RLC_Deimos	RLC
RLC_Deimos_chr1_154570_154576_nonref	ORE.R_a124A_5	up	bamControl	106	19	0.053398058	9.27E-18	chr1_154570_154576_nonref	RLC_Deimos	RLC
RLC_Deimos_chr1_154570_154576_nonref	ORE.R_a124A_7	down	bamControl	106	29	0.097087379	1.88E-17	chr1_154570_154576_nonref	RLC_Deimos	RLC
RLC_Deimos_chr1_154570_154576_nonref	ORE.R_a124A_7	up	bamControl	106	29	0.072815534	6.13E-30	chr1_154570_154576_nonref	RLC_Deimos	RLC
RLC_Deimos_chr1_154570_154576_nonref	ORE.S_a152A_11	down	bamControl	106	58	0.199029126	3.11E-29	chr1_154570_154576_nonref	RLC_Deimos	RLC
RLC_Deimos_chr1_154570_154576_nonref	ORE.S_a152A_11	up	bamControl	106	27	0.087378641	6.60E-18	chr1_154570_154576_nonref	RLC_Deimos	RLC
RLC_Deimos_chr1_154570_154576_nonref	ORE.S_a152A_13	down	bamControl	106	28	0.082524272	1.93E-22	chr1_154570_154576_nonref	RLC_Deimos	RLC
RLC_Deimos_chr1_154570_154576_nonref	ORE.S_a152A_13	up	bamControl	106	27	0.097087379	1.80E-13	chr1_154570_154576_nonref	RLC_Deimos	RLC
RLC_Deimos_chr1_154570_154576_nonref	ORE.S_a152A_14	down	bamControl	106	35	0.116504854	1.17E-20	chr1_154570_154576_nonref	RLC_Deimos	RLC
RLC_Deimos_chr1_154570_154576_nonref	ORE.S_a152A_14	up	bamControl	106	19	0.063106796	7.48E-13	chr1_154570_154576_nonref	RLC_Deimos	RLC
RLC_Deimos_chr1_154570_154576_nonref	ORE.S_a152A_15	down	bamControl	106	26	0.053398058	1.99E-34	chr1_154570_154576_nonref	RLC_Deimos	RLC
RLC_Deimos_chr1_154570_154576_nonref	ORE.S_a152A_15	up	bamControl	106	21	0.072815534	2.02E-12	chr1_154570_154576_nonref	RLC_Deimos	RLC
RLC_Deimos_chr1_154570_154576_nonref	ORE.S_a152A_20	down	bamControl	106	52	0.165048544	9.58E-33	chr1_154570_154576_nonref	RLC_Deimos	RLC
RLC_Deimos_chr1_154570_154576_nonref	ORE.S_a152A_20	up	bamControl	106	22	0.072815534	1.84E-14	chr1_154570_154576_nonref	RLC_Deimos	RLC
RLC_Deimos_chr1_154570_154576_nonref	ORE.S_a152A_6	down	bamControl	106	34	0.13592233	1.51E-10	chr1_154570_154576_nonref	RLC_Deimos	RLC
RLC_Deimos_chr1_154570_154576_nonref	ORE.S_a152A_6	up	bamControl	106	32	0.09223301	3.39E-26	chr1_154570_154576_nonref	RLC_Deimos	RLC
RLC_Deimos_chr1_154570_154576_nonref	ORE.S_a153B_1	down	bamControl	106	27	0.077669903	9.37E-23	chr1_154570_154576_nonref	RLC_Deimos	RLC
RLC_Deimos_chr1_154570_154576_nonref	ORE.S_a153B_1	up	bamControl	106	29	0.077669903	3.10E-27	chr1_154570_154576_nonref	RLC_Deimos	RLC
RLC_Deimos_chr1_154570_154576_nonref	ORE.S_a153B_10	down	bamControl	106	21	0.067961165	1.06E-14	chr1_154570_154576_nonref	RLC_Deimos	RLC
RLC_Deimos_chr1_154570_154576_nonref	ORE.S_a153B_10	up	bamControl	106	27	0.09223301	1.23E-15	chr1_154570_154576_nonref	RLC_Deimos	RLC
RLC_Deimos_chr1_154570_154576_nonref	ORE.S_a154A_19	down	bamControl	106	25	0.082524272	4.54E-16	chr1_154570_154576_nonref	RLC_Deimos	RLC
RLC_Deimos_chr1_154570_154576_nonref	ORE.S_a154A_19	up	bamControl	106	26	0.082524272	3.75E-18	chr1_154570_154576_nonref	RLC_Deimos	RLC
RLC_Deimos_chr1_154570_154576_nonref	ORE.S_a154A_2	down	bamControl	106	37	0.131067961	4.36E-18	chr1_154570_154576_nonref	RLC_Deimos	RLC
RLC_Deimos_chr1_154570_154576_nonref	ORE.S_a154A_2	up	bamControl	106	30	0.106796117	4.52E-15	chr1_154570_154576_nonref	RLC_Deimos	RLC
RLC_Deimos_chr1_154570_154576_nonref	Ste_A1	down	bamControl	106	23	0.04368932	2.96E-33	chr1_154570_154576_nonref	RLC_Deimos	RLC
RLC_Deimos_chr1_154570_154576_nonref	Ste_A1	up	bamControl	106	56	0.165048544	3.34E-41	chr1_154570_154576_nonref	RLC_Deimos	RLC
RLC_Deimos_chr1_154570_154576_nonref	Ste_A12	down	bamControl	106	31	0.087378641	1.60E-26	chr1_154570_154576_nonref	RLC_Deimos	RLC
RLC_Deimos_chr1_154570_154576_nonref	Ste_A12	up	bamControl	106	51	0.082524272	1.07E-78	chr1_154570_154576_nonref	RLC_Deimos	RLC
RLC_Deimos_chr1_154570_154576_nonref	Ste_A15	down	bamControl	106	37	0.067961165	1.42E-52	chr1_154570_154576_nonref	RLC_Deimos	RLC
RLC_Deimos_chr1_154570_154576_nonref	Ste_A15	up	bamControl	106	26	0.053398058	1.99E-34	chr1_154570_154576_nonref	RLC_Deimos	RLC
RLC_Deimos_chr1_154570_154576_nonref	Ste_A16	down	bamControl	106	61	0.140776699	8.01E-66	chr1_154570_154576_nonref	RLC_Deimos	RLC
RLC_Deimos_chr1_154570_154576_nonref	Ste_A16	up	bamControl	106	37	0.072815534	2.45E-49	chr1_154570_154576_nonref	RLC_Deimos	RLC
RLC_Deimos_chr1_154570_154576_nonref	Ste_A21	down	bamControl	106	46	0.082524272	1.09E-65	chr1_154570_154576_nonref	RLC_Deimos	RLC
RLC_Deimos_chr1_154570_154576_nonref	Ste_A21	up	bamControl	106	41	0.067961165	6.18E-63	chr1_154570_154576_nonref	RLC_Deimos	RLC
RLC_Deimos_chr1_154570_154576_nonref	Ste_A22	down	bamControl	106	32	0.067961165	5.01E-40	chr1_154570_154576_nonref	RLC_Deimos	RLC
RLC_Deimos_chr1_154570_154576_nonref	Ste_A22	up	bamControl	106	31	0.072815534	1.19E-34	chr1_154570_154576_nonref	RLC_Deimos	RLC
RLC_Deimos_chr1_154570_154576_nonref	Ste_A23	down	bamControl	106	41	0.111650485	6.00E-36	chr1_154570_154576_nonref	RLC_Deimos	RLC
RLC_Deimos_chr1_154570_154576_nonref	Ste_A23	up	bamControl	106	49	0.131067961	1.72E-43	chr1_154570_154576_nonref	RLC_Deimos	RLC
RLC_Deimos_chr1_154570_154576_nonref	Ste_A24	down	bamControl	106	46	0.111650485	2.04E-47	chr1_154570_154576_nonref	RLC_Deimos	RLC
RLC_Deimos_chr1_154570_154576_nonref	Ste_A24	up	bamControl	106	44	0.121359223	1.76E-37	chr1_154570_154576_nonref	RLC_Deimos	RLC
RLC_Deimos_chr1_154570_154576_nonref	Ste_A27	down	bamControl	106	54	0.101941748	5.90E-73	chr1_154570_154576_nonref	RLC_Deimos	RLC
RLC_Deimos_chr1_154570_154576_nonref	Ste_A27	up	bamControl	106	41	0.116504854	2.19E-33	chr1_154570_154576_nonref	RLC_Deimos	RLC
RLC_Deimos_chr1_154570_154576_nonref	Ste_B10	down	bamControl	106	52	0.126213592	4.37E-53	chr1_154570_154576_nonref	RLC_Deimos	RLC
RLC_Deimos_chr1_154570_154576_nonref	Ste_B10	up	bamControl	106	37	0.082524272	3.20E-43	chr1_154570_154576_nonref	RLC_Deimos	RLC
RLC_Deimos_chr1_154570_154576_nonref	Ste_B19	down	bamControl	106	35	0.087378641	1.27E-35	chr1_154570_154576_nonref	RLC_Deimos	RLC
RLC_Deimos_chr1_154570_154576_nonref	Ste_B19	up	bamControl	106	45	0.121359223	1.02E-39	chr1_154570_154576_nonref	RLC_Deimos	RLC
RLC_Deimos_chr1_154570_154576_nonref	Ste_B22	down	bamControl	106	42	0.101941748	1.23E-43	chr1_154570_154576_nonref	RLC_Deimos	RLC
RLC_Deimos_chr1_154570_154576_nonref	Ste_B22	up	bamControl	106	35	0.087378641	1.27E-35	chr1_154570_154576_nonref	RLC_Deimos	RLC
RLC_Deimos_chr1_154570_154576_nonref	Ste_B3	down	bamControl	106	50	0.174757282	2.81E-24	chr1_154570_154576_nonref	RLC_Deimos	RLC
RLC_Deimos_chr1_154570_154576_nonref	Ste_B3	up	bamControl	106	30	0.077669903	1.61E-29	chr1_154570_154576_nonref	RLC_Deimos	RLC
RLC_Deimos_chr1_154570_154576_nonref	Ste_B4	down	bamControl	106	47	0.077669903	1.08E-71	chr1_154570_154576_nonref	RLC_Deimos	RLC
RLC_Deimos_chr1_154570_154576_nonref	Ste_B4	up	bamControl	106	36	0.082524272	8.15E-41	chr1_154570_154576_nonref	RLC_Deimos	RLC
RLC_Deimos_chr1_154570_154576_nonref	Ste_B9	down	bamControl	106	31	0.053398058	3.53E-47	chr1_154570_154576_nonref	RLC_Deimos	RLC
RLC_Deimos_chr1_154570_154576_nonref	Ste_B9	up	bamControl	106	26	0.053398058	1.99E-34	chr1_154570_154576_nonref	RLC_Deimos	RLC
RLC_Deimos_chr1_1588439_1588445_nonref	CH_3A5	down	bamControl	106	36	0.131067961	3.66E-16	chr1_1588439_1588445_nonref	RLC_Deimos	RLC
RLC_Deimos_chr1_1588439_1588445_nonref	CH_3A5	up	bamControl	106	39	0.13592233	7.32E-20	chr1_1588439_1588445_nonref	RLC_Deimos	RLC
RLC_Deimos_chr1_1588439_1588445_nonref	CH_3D3	down	bamControl	106	36	0.111650485	4.83E-25	chr1_1588439_1588445_nonref	RLC_Deimos	RLC
RLC_Deimos_chr1_1588439_1588445_nonref	CH_3D3	up	bamControl	106	22	0.097087379	0.000141837	chr1_1588439_1588445_nonref	RLC_Deimos	RLC
RLC_Deimos_chr1_1588439_1588445_nonref	CH_3F1	down	bamControl	106	48	0.150485437	2.12E-31	chr1_1588439_1588445_nonref	RLC_Deimos	RLC
RLC_Deimos_chr1_1588439_1588445_nonref	CH_3F1	up	bamControl	106	43	0.140776699	1.13E-25	chr1_1588439_1588445_nonref	RLC_Deimos	RLC
RLC_Deimos_chr1_1588439_1588445_nonref	CH17_3D6	down	bamControl	106	11	0.038834951	9.19E-08	chr1_1588439_1588445_nonref	RLC_Deimos	RLC
RLC_Deimos_chr1_1588439_1588445_nonref	CH17_3D6	up	bamControl	106	8	0.033980583	0.000564426	chr1_1588439_1588445_nonref	RLC_Deimos	RLC
RLC_Deimos_chr1_1588439_1588445_nonref	CH17_3F9	down	bamControl	106	51	0.155339806	2.37E-35	chr1_1588439_1588445_nonref	RLC_Deimos	RLC
RLC_Deimos_chr1_1588439_1588445_nonref	CH17_3F9	up	bamControl	106	54	0.194174757	1.34E-23	chr1_1588439_1588445_nonref	RLC_Deimos	RLC
RLC_Deimos_chr1_1588439_1588445_nonref	CH17_3P39	down	bamControl	106	42	0.116504854	1.34E-35	chr1_1588439_1588445_nonref	RLC_Deimos	RLC
RLC_Deimos_chr1_1588439_1588445_nonref	CH17_3P39	up	bamControl	106	37	0.116504854	8.73E-25	chr1_1588439_1588445_nonref	RLC_Deimos	RLC
RLC_Deimos_chr1_1588439_1588445_nonref	Mad_B3	down	bamControl	106	32	0.067961165	5.01E-40	chr1_1588439_1588445_nonref	RLC_Deimos	RLC
RLC_Deimos_chr1_1588439_1588445_nonref	Mad_B3	up	bamControl	106	34	0.063106796	3.35E-48	chr1_1588439_1588445_nonref	RLC_Deimos	RLC
RLC_Deimos_chr1_1588439_1588445_nonref	Mad_C2	down	bamControl	106	40	0.09223301	1.38E-44	chr1_1588439_1588445_nonref	RLC_Deimos	RLC
RLC_Deimos_chr1_1588439_1588445_nonref	Mad_C2	up	bamControl	106	39	0.09223301	3.28E-42	chr1_1588439_1588445_nonref	RLC_Deimos	RLC
RLC_Deimos_chr1_1588439_1588445_nonref	Mad_C6	down	bamControl	106	31	0.063106796	1.23E-40	chr1_1588439_1588445_nonref	RLC_Deimos	RLC
RLC_Deimos_chr1_1588439_1588445_nonref	Mad_C6	up	bamControl	106	35	0.116504854	1.17E-20	chr1_1588439_1588445_nonref	RLC_Deimos	RLC
RLC_Deimos_chr1_1588439_1588445_nonref	Mad_C7	down	bamControl	106	38	0.082524272	1.20E-45	chr1_1588439_1588445_nonref	RLC_Deimos	RLC
RLC_Deimos_chr1_1588439_1588445_nonref	Mad_C7	up	bamControl	106	37	0.09223301	1.62E-37	chr1_1588439_1588445_nonref	RLC_Deimos	RLC
RLC_Deimos_chr1_1588439_1588445_nonref	ORE.R_a123B_14	down	bamControl	106	33	0.126213592	1.43E-12	chr1_1588439_1588445_nonref	RLC_Deimos	RLC
RLC_Deimos_chr1_1588439_1588445_nonref	ORE.R_a123B_14	up	bamControl	106	27	0.087378641	6.60E-18	chr1_1588439_1588445_nonref	RLC_Deimos	RLC
RLC_Deimos_chr1_1588439_1588445_nonref	ORE.R_a123B_21	down	bamControl	106	30	0.09223301	7.27E-22	chr1_1588439_1588445_nonref	RLC_Deimos	RLC
RLC_Deimos_chr1_1588439_1588445_nonref	ORE.R_a123B_21	up	bamControl	106	24	0.067961165	3.36E-21	chr1_1588439_1588445_nonref	RLC_Deimos	RLC
RLC_Deimos_chr1_1588439_1588445_nonref	ORE.S_a154A_11	down	bamControl	106	44	0.13592233	4.56E-30	chr1_1588439_1588445_nonref	RLC_Deimos	RLC
RLC_Deimos_chr1_1588439_1588445_nonref	ORE.S_a154A_11	up	bamControl	106	30	0.067961165	3.71E-35	chr1_1588439_1588445_nonref	RLC_Deimos	RLC
RLC_Deimos_chr1_1588439_1588445_nonref	ORE.S_a154A_17	down	bamControl	106	17	0.038834951	2.08E-21	chr1_1588439_1588445_nonref	RLC_Deimos	RLC
RLC_Deimos_chr1_1588439_1588445_nonref	ORE.S_a154A_17	up	bamControl	106	20	0.067961165	1.25E-12	chr1_1588439_1588445_nonref	RLC_Deimos	RLC
RLC_Deimos_chr1_1588439_1588445_nonref	ORE.S_a154A_2	down	bamControl	106	23	0.072815534	1.49E-16	chr1_1588439_1588445_nonref	RLC_Deimos	RLC
RLC_Deimos_chr1_1588439_1588445_nonref	ORE.S_a154A_2	up	bamControl	106	24	0.077669903	2.64E-16	chr1_1588439_1588445_nonref	RLC_Deimos	RLC
RLC_Deimos_chr1_1588439_1588445_nonref	ORE.S_a154A_4	down	bamControl	106	42	0.101941748	1.23E-43	chr1_1588439_1588445_nonref	RLC_Deimos	RLC
RLC_Deimos_chr1_1588439_1588445_nonref	ORE.S_a154A_4	up	bamControl	106	31	0.101941748	2.82E-19	chr1_1588439_1588445_nonref	RLC_Deimos	RLC
RLC_Deimos_chr1_1588439_1588445_nonref	Ste_A14	down	bamControl	106	48	0.169902913	1.64E-22	chr1_1588439_1588445_nonref	RLC_Deimos	RLC
RLC_Deimos_chr1_1588439_1588445_nonref	Ste_A14	up	bamControl	106	31	0.072815534	1.19E-34	chr1_1588439_1588445_nonref	RLC_Deimos	RLC
RLC_Deimos_chr1_1588439_1588445_nonref	Ste_A2	down	bamControl	106	72	0.199029126	1.15E-58	chr1_1588439_1588445_nonref	RLC_Deimos	RLC
RLC_Deimos_chr1_1588439_1588445_nonref	Ste_A2	up	bamControl	106	41	0.097087379	4.23E-44	chr1_1588439_1588445_nonref	RLC_Deimos	RLC
RLC_Deimos_chr1_1588439_1588445_nonref	Ste_A25	down	bamControl	106	33	0.082524272	9.93E-34	chr1_1588439_1588445_nonref	RLC_Deimos	RLC
RLC_Deimos_chr1_1588439_1588445_nonref	Ste_A25	up	bamControl	106	48	0.097087379	4.37E-61	chr1_1588439_1588445_nonref	RLC_Deimos	RLC
RLC_Deimos_chr1_1588439_1588445_nonref	Ste_A8	down	bamControl	106	40	0.058252427	1.67E-67	chr1_1588439_1588445_nonref	RLC_Deimos	RLC
RLC_Deimos_chr1_1588439_1588445_nonref	Ste_A8	up	bamControl	106	35	0.077669903	2.44E-41	chr1_1588439_1588445_nonref	RLC_Deimos	RLC
RLC_Deimos_chr1_1588439_1588445_nonref	Ste_B22	down	bamControl	106	36	0.09223301	3.34E-35	chr1_1588439_1588445_nonref	RLC_Deimos	RLC
RLC_Deimos_chr1_1588439_1588445_nonref	Ste_B22	up	bamControl	106	30	0.067961165	3.71E-35	chr1_1588439_1588445_nonref	RLC_Deimos	RLC
RLC_Deimos_chr1_1588439_1588445_nonref	Ste_B5	down	bamControl	106	33	0.087378641	5.08E-31	chr1_1588439_1588445_nonref	RLC_Deimos	RLC
RLC_Deimos_chr1_1588439_1588445_nonref	Ste_B5	up	bamControl	106	25	0.04368932	2.08E-38	chr1_1588439_1588445_nonref	RLC_Deimos	RLC
RLC_Deimos_chr1_1588439_1588445_nonref	Ste_B6	down	bamControl	106	53	0.063106796	1.79E-99	chr1_1588439_1588445_nonref	RLC_Deimos	RLC
RLC_Deimos_chr1_1588439_1588445_nonref	Ste_B6	up	bamControl	106	46	0.082524272	1.09E-65	chr1_1588439_1588445_nonref	RLC_Deimos	RLC
RLC_Deimos_chr1_1588439_1588445_nonref	Ste_B9	down	bamControl	106	27	0.058252427	7.95E-34	chr1_1588439_1588445_nonref	RLC_Deimos	RLC
RLC_Deimos_chr1_1588439_1588445_nonref	Ste_B9	up	bamControl	106	40	0.087378641	1.60E-47	chr1_1588439_1588445_nonref	RLC_Deimos	RLC
RLC_Deimos_chr1_1736422_1736428_nonref	AUS_1D8	down	bamControl	106	46	0.155339806	4.89E-25	chr1_1736422_1736428_nonref	RLC_Deimos	RLC
RLC_Deimos_chr1_1736422_1736428_nonref	AUS_1D8	up	bamControl	106	46	0.140776699	6.45E-32	chr1_1736422_1736428_nonref	RLC_Deimos	RLC
RLC_Deimos_chr1_1736422_1736428_nonref	CH_3C4	down	bamControl	106	39	0.09223301	3.28E-42	chr1_1736422_1736428_nonref	RLC_Deimos	RLC
RLC_Deimos_chr1_1736422_1736428_nonref	CH_3C4	up	bamControl	106	23	0.063106796	1.49E-21	chr1_1736422_1736428_nonref	RLC_Deimos	RLC
RLC_Deimos_chr1_1736422_1736428_nonref	CH_SW39	down	bamControl	106	60	0.111650485	1.13E-81	chr1_1736422_1736428_nonref	RLC_Deimos	RLC
RLC_Deimos_chr1_1736422_1736428_nonref	CH_SW39	up	bamControl	106	76	0.281553398	2.19E-28	chr1_1736422_1736428_nonref	RLC_Deimos	RLC
RLC_Deimos_chr1_1736422_1736428_nonref	Mad_H4	down	bamControl	106	17	0.072815534	6.09E-05	chr1_1736422_1736428_nonref	RLC_Deimos	RLC
RLC_Deimos_chr1_1736422_1736428_nonref	Mad_H4	up	bamControl	106	15	0.058252427	4.58E-07	chr1_1736422_1736428_nonref	RLC_Deimos	RLC
RLC_Deimos_chr1_1736422_1736428_nonref	Ste_A6	down	bamControl	106	16	0.067961165	4.97E-05	chr1_1736422_1736428_nonref	RLC_Deimos	RLC
RLC_Deimos_chr1_1736422_1736428_nonref	Ste_A6	up	bamControl	106	9	0.038834951	0.000734835	chr1_1736422_1736428_nonref	RLC_Deimos	RLC
RLC_Deimos_chr1_1737465_1737471_nonref	CH17_3E23	down	bamControl	106	28	0.126213592	0.000304921	chr1_1737465_1737471_nonref	RLC_Deimos	RLC
RLC_Deimos_chr1_1737465_1737471_nonref	CH17_3E23	up	bamControl	106	19	0.063106796	7.48E-13	chr1_1737465_1737471_nonref	RLC_Deimos	RLC
RLC_Deimos_chr1_1737465_1737471_nonref	Ste_B18	down	bamControl	106	14	0.058252427	3.15E-05	chr1_1737465_1737471_nonref	RLC_Deimos	RLC
RLC_Deimos_chr1_1737465_1737471_nonref	Ste_B18	up	bamControl	106	9	0.038834951	0.000734835	chr1_1737465_1737471_nonref	RLC_Deimos	RLC
RLC_Deimos_chr1_1737465_1737471_nonref	Ste_B5	down	bamControl	106	26	0.04368932	5.04E-41	chr1_1737465_1737471_nonref	RLC_Deimos	RLC
RLC_Deimos_chr1_1737465_1737471_nonref	Ste_B5	up	bamControl	106	52	0.09223301	1.98E-74	chr1_1737465_1737471_nonref	RLC_Deimos	RLC
RLC_Deimos_chr1_1779295_1779301_nonref	CH_3F3	down	bamControl	106	42	0.116504854	1.34E-35	chr1_1779295_1779301_nonref	RLC_Deimos	RLC
RLC_Deimos_chr1_1779295_1779301_nonref	CH_3F3	up	bamControl	106	37	0.106796117	1.24E-29	chr1_1779295_1779301_nonref	RLC_Deimos	RLC
RLC_Deimos_chr1_1779295_1779301_nonref	CH17_1A11	down	bamControl	106	57	0.213592233	3.87E-21	chr1_1779295_1779301_nonref	RLC_Deimos	RLC
RLC_Deimos_chr1_1779295_1779301_nonref	CH17_1A11	up	bamControl	106	47	0.140776699	4.77E-34	chr1_1779295_1779301_nonref	RLC_Deimos	RLC
RLC_Deimos_chr1_1779295_1779301_nonref	Mad_C4	down	bamControl	106	38	0.04368932	5.88E-74	chr1_1779295_1779301_nonref	RLC_Deimos	RLC
RLC_Deimos_chr1_1779295_1779301_nonref	Mad_C4	up	bamControl	106	34	0.067961165	5.51E-45	chr1_1779295_1779301_nonref	RLC_Deimos	RLC
RLC_Deimos_chr1_1779295_1779301_nonref	Mad_C6	down	bamControl	106	41	0.101941748	2.66E-41	chr1_1779295_1779301_nonref	RLC_Deimos	RLC
RLC_Deimos_chr1_1779295_1779301_nonref	Mad_C6	up	bamControl	106	37	0.097087379	8.37E-35	chr1_1779295_1779301_nonref	RLC_Deimos	RLC
RLC_Deimos_chr1_1779295_1779301_nonref	Mad_E4	down	bamControl	106	38	0.09223301	7.47E-40	chr1_1779295_1779301_nonref	RLC_Deimos	RLC
RLC_Deimos_chr1_1779295_1779301_nonref	Mad_E4	up	bamControl	106	34	0.09223301	1.20E-30	chr1_1779295_1779301_nonref	RLC_Deimos	RLC
RLC_Deimos_chr1_1779295_1779301_nonref	Mad_F6	down	bamControl	106	65	0.106796117	6.12E-98	chr1_1779295_1779301_nonref	RLC_Deimos	RLC
RLC_Deimos_chr1_1779295_1779301_nonref	Mad_F6	up	bamControl	106	47	0.082524272	2.91E-68	chr1_1779295_1779301_nonref	RLC_Deimos	RLC
RLC_Deimos_chr1_1779295_1779301_nonref	Mad_G3	down	bamControl	106	42	0.072815534	4.24E-62	chr1_1779295_1779301_nonref	RLC_Deimos	RLC
RLC_Deimos_chr1_1779295_1779301_nonref	Mad_G3	up	bamControl	106	50	0.053398058	1.47E-99	chr1_1779295_1779301_nonref	RLC_Deimos	RLC
RLC_Deimos_chr1_1779295_1779301_nonref	Mad_G4	down	bamControl	106	38	0.087378641	1.06E-42	chr1_1779295_1779301_nonref	RLC_Deimos	RLC
RLC_Deimos_chr1_1779295_1779301_nonref	Mad_G4	up	bamControl	106	23	0.038834951	1.23E-36	chr1_1779295_1779301_nonref	RLC_Deimos	RLC
RLC_Deimos_chr1_1779295_1779301_nonref	Mad_H4	down	bamControl	106	52	0.101941748	6.37E-68	chr1_1779295_1779301_nonref	RLC_Deimos	RLC
RLC_Deimos_chr1_1779295_1779301_nonref	Mad_H4	up	bamControl	106	56	0.140776699	4.13E-54	chr1_1779295_1779301_nonref	RLC_Deimos	RLC
RLC_Deimos_chr1_1779295_1779301_nonref	ORE.R_a123B_21	down	bamControl	106	29	0.09223301	9.46E-20	chr1_1779295_1779301_nonref	RLC_Deimos	RLC
RLC_Deimos_chr1_1779295_1779301_nonref	ORE.R_a123B_21	up	bamControl	106	30	0.101941748	3.04E-17	chr1_1779295_1779301_nonref	RLC_Deimos	RLC
RLC_Deimos_chr1_1779295_1779301_nonref	ORE.S_a152A_15	down	bamControl	106	28	0.087378641	5.24E-20	chr1_1779295_1779301_nonref	RLC_Deimos	RLC
RLC_Deimos_chr1_1779295_1779301_nonref	ORE.S_a152A_15	up	bamControl	106	13	0.033980583	1.01E-14	chr1_1779295_1779301_nonref	RLC_Deimos	RLC
RLC_Deimos_chr1_1779295_1779301_nonref	ORE.S_a153B_1	down	bamControl	106	32	0.082524272	2.05E-31	chr1_1779295_1779301_nonref	RLC_Deimos	RLC
RLC_Deimos_chr1_1779295_1779301_nonref	ORE.S_a153B_1	up	bamControl	106	15	0.038834951	1.24E-16	chr1_1779295_1779301_nonref	RLC_Deimos	RLC
RLC_Deimos_chr1_1779295_1779301_nonref	ORE.S_a154A_15	down	bamControl	106	27	0.097087379	1.80E-13	chr1_1779295_1779301_nonref	RLC_Deimos	RLC
RLC_Deimos_chr1_1779295_1779301_nonref	ORE.S_a154A_15	up	bamControl	106	19	0.063106796	7.48E-13	chr1_1779295_1779301_nonref	RLC_Deimos	RLC
RLC_Deimos_chr1_1779295_1779301_nonref	ORE.S_a154A_17	down	bamControl	106	23	0.058252427	3.02E-24	chr1_1779295_1779301_nonref	RLC_Deimos	RLC
RLC_Deimos_chr1_1779295_1779301_nonref	ORE.S_a154A_17	up	bamControl	106	20	0.038834951	7.08E-29	chr1_1779295_1779301_nonref	RLC_Deimos	RLC
RLC_Deimos_chr1_1779295_1779301_nonref	ORE.S_a154A_2	down	bamControl	106	38	0.101941748	2.00E-34	chr1_1779295_1779301_nonref	RLC_Deimos	RLC
RLC_Deimos_chr1_1779295_1779301_nonref	ORE.S_a154A_2	up	bamControl	106	29	0.097087379	1.88E-17	chr1_1779295_1779301_nonref	RLC_Deimos	RLC
RLC_Deimos_chr1_1779295_1779301_nonref	ORE.S_a154A_7	down	bamControl	106	12	0.024271845	2.92E-18	chr1_1779295_1779301_nonref	RLC_Deimos	RLC
RLC_Deimos_chr1_1779295_1779301_nonref	ORE.S_a154A_7	up	bamControl	106	9	0.029126214	2.93E-08	chr1_1779295_1779301_nonref	RLC_Deimos	RLC
RLC_Deimos_chr1_1779295_1779301_nonref	Ste_A17	down	bamControl	106	38	0.072815534	7.42E-52	chr1_1779295_1779301_nonref	RLC_Deimos	RLC
RLC_Deimos_chr1_1779295_1779301_nonref	Ste_A17	up	bamControl	106	47	0.116504854	5.64E-47	chr1_1779295_1779301_nonref	RLC_Deimos	RLC
RLC_Deimos_chr1_1779295_1779301_nonref	Ste_A20	down	bamControl	106	47	0.106796117	1.24E-52	chr1_1779295_1779301_nonref	RLC_Deimos	RLC
RLC_Deimos_chr1_1779295_1779301_nonref	Ste_A20	up	bamControl	106	42	0.09223301	2.12E-49	chr1_1779295_1779301_nonref	RLC_Deimos	RLC
RLC_Deimos_chr1_1779295_1779301_nonref	Ste_B11	down	bamControl	106	43	0.097087379	7.22E-49	chr1_1779295_1779301_nonref	RLC_Deimos	RLC
RLC_Deimos_chr1_1779295_1779301_nonref	Ste_B11	up	bamControl	106	34	0.106796117	3.42E-23	chr1_1779295_1779301_nonref	RLC_Deimos	RLC
RLC_Deimos_chr1_1779295_1779301_nonref	Ste_B17	down	bamControl	106	41	0.101941748	2.66E-41	chr1_1779295_1779301_nonref	RLC_Deimos	RLC
RLC_Deimos_chr1_1779295_1779301_nonref	Ste_B17	up	bamControl	106	41	0.111650485	6.00E-36	chr1_1779295_1779301_nonref	RLC_Deimos	RLC
RLC_Deimos_chr1_1779295_1779301_nonref	Ste_B6	down	bamControl	106	40	0.082524272	1.48E-50	chr1_1779295_1779301_nonref	RLC_Deimos	RLC
RLC_Deimos_chr1_1779295_1779301_nonref	Ste_B6	up	bamControl	106	37	0.053398058	3.84E-63	chr1_1779295_1779301_nonref	RLC_Deimos	RLC
RLC_Deimos_chr1_1779295_1779301_nonref	Ste_B8	down	bamControl	106	48	0.131067961	3.02E-41	chr1_1779295_1779301_nonref	RLC_Deimos	RLC
RLC_Deimos_chr1_1779295_1779301_nonref	Ste_B8	up	bamControl	106	43	0.082524272	4.74E-58	chr1_1779295_1779301_nonref	RLC_Deimos	RLC
RLC_Deimos_chr1_1809141_1809147_nonref	Mad_H3	down	bamControl	106	30	0.101941748	3.04E-17	chr1_1809141_1809147_nonref	RLC_Deimos	RLC
RLC_Deimos_chr1_1809141_1809147_nonref	Mad_H3	up	bamControl	106	42	0.077669903	9.28E-59	chr1_1809141_1809147_nonref	RLC_Deimos	RLC
RLC_Deimos_chr1_1809141_1809147_nonref	ORE.S_a154A_15	down	bamControl	106	30	0.121359223	4.00E-09	chr1_1809141_1809147_nonref	RLC_Deimos	RLC
RLC_Deimos_chr1_1809141_1809147_nonref	ORE.S_a154A_15	up	bamControl	106	42	0.111650485	3.35E-38	chr1_1809141_1809147_nonref	RLC_Deimos	RLC
RLC_Deimos_chr1_1809162_1809168_nonref	AUS_1E4	down	bamControl	106	14	0.048543689	2.16E-09	chr1_1809162_1809168_nonref	RLC_Deimos	RLC
RLC_Deimos_chr1_1809162_1809168_nonref	AUS_1E4	up	bamControl	106	36	0.106796117	1.86E-27	chr1_1809162_1809168_nonref	RLC_Deimos	RLC
RLC_Deimos_chr1_1809162_1809168_nonref	Mad_A1	down	bamControl	106	17	0.072815534	6.09E-05	chr1_1809162_1809168_nonref	RLC_Deimos	RLC
RLC_Deimos_chr1_1809162_1809168_nonref	Mad_A1	up	bamControl	106	25	0.111650485	0.000213386	chr1_1809162_1809168_nonref	RLC_Deimos	RLC
RLC_Deimos_chr1_1837788_1837794_nonref	CH_SW39	down	bamControl	106	95	0.310679612	1.60E-52	chr1_1837788_1837794_nonref	RLC_Deimos	RLC
RLC_Deimos_chr1_1837788_1837794_nonref	CH_SW39	up	bamControl	106	78	0.189320388	1.25E-77	chr1_1837788_1837794_nonref	RLC_Deimos	RLC
RLC_Deimos_chr1_1837788_1837794_nonref	Mad_A1	down	bamControl	106	49	0.077669903	5.83E-77	chr1_1837788_1837794_nonref	RLC_Deimos	RLC
RLC_Deimos_chr1_1837788_1837794_nonref	Mad_A1	up	bamControl	106	73	0.213592233	2.37E-53	chr1_1837788_1837794_nonref	RLC_Deimos	RLC
RLC_Deimos_chr1_1837788_1837794_nonref	Mad_A3	down	bamControl	106	52	0.087378641	7.91E-78	chr1_1837788_1837794_nonref	RLC_Deimos	RLC
RLC_Deimos_chr1_1837788_1837794_nonref	Mad_A3	up	bamControl	106	31	0.058252427	7.87E-44	chr1_1837788_1837794_nonref	RLC_Deimos	RLC
RLC_Deimos_chr1_1837788_1837794_nonref	Ste_A3	down	bamControl	106	27	0.04368932	1.16E-43	chr1_1837788_1837794_nonref	RLC_Deimos	RLC
RLC_Deimos_chr1_1837788_1837794_nonref	Ste_A3	up	bamControl	106	39	0.072815534	2.16E-54	chr1_1837788_1837794_nonref	RLC_Deimos	RLC
RLC_Deimos_chr1_189351_189357_nonref	CH_3H3	down	bamControl	106	70	0.237864078	1.35E-35	chr1_189351_189357_nonref	RLC_Deimos	RLC
RLC_Deimos_chr1_189351_189357_nonref	CH_3H3	up	bamControl	106	20	0.077669903	2.21E-08	chr1_189351_189357_nonref	RLC_Deimos	RLC
RLC_Deimos_chr1_189351_189357_nonref	CH_3H4	down	bamControl	106	93	0.310679612	1.64E-48	chr1_189351_189357_nonref	RLC_Deimos	RLC
RLC_Deimos_chr1_189351_189357_nonref	CH_3H4	up	bamControl	106	14	0.058252427	3.15E-05	chr1_189351_189357_nonref	RLC_Deimos	RLC
RLC_Deimos_chr1_189351_189357_nonref	CH17_1A11	down	bamControl	106	51	0.169902913	1.96E-28	chr1_189351_189357_nonref	RLC_Deimos	RLC
RLC_Deimos_chr1_189351_189357_nonref	CH17_1A11	up	bamControl	106	26	0.106796117	1.06E-07	chr1_189351_189357_nonref	RLC_Deimos	RLC
RLC_Deimos_chr1_189351_189357_nonref	CH17_1A57	down	bamControl	106	30	0.087378641	2.56E-24	chr1_189351_189357_nonref	RLC_Deimos	RLC
RLC_Deimos_chr1_189351_189357_nonref	CH17_1A57	up	bamControl	106	18	0.063106796	8.31E-11	chr1_189351_189357_nonref	RLC_Deimos	RLC
RLC_Deimos_chr1_189351_189357_nonref	CH17_1B31	down	bamControl	106	36	0.106796117	1.86E-27	chr1_189351_189357_nonref	RLC_Deimos	RLC
RLC_Deimos_chr1_189351_189357_nonref	CH17_1B31	up	bamControl	106	9	0.024271845	6.88E-11	chr1_189351_189357_nonref	RLC_Deimos	RLC
RLC_Deimos_chr1_189351_189357_nonref	CH17_1B8	down	bamControl	106	60	0.199029126	3.24E-33	chr1_189351_189357_nonref	RLC_Deimos	RLC
RLC_Deimos_chr1_189351_189357_nonref	CH17_1B8	up	bamControl	106	34	0.116504854	1.21E-18	chr1_189351_189357_nonref	RLC_Deimos	RLC
RLC_Deimos_chr1_189351_189357_nonref	CH17_1I3	down	bamControl	106	15	0.058252427	4.58E-07	chr1_189351_189357_nonref	RLC_Deimos	RLC
RLC_Deimos_chr1_189351_189357_nonref	CH17_1I3	up	bamControl	106	25	0.097087379	1.07E-09	chr1_189351_189357_nonref	RLC_Deimos	RLC
RLC_Deimos_chr1_189351_189357_nonref	CH17_3E9	down	bamControl	106	38	0.13592233	6.47E-18	chr1_189351_189357_nonref	RLC_Deimos	RLC
RLC_Deimos_chr1_189351_189357_nonref	CH17_3E9	up	bamControl	106	37	0.116504854	8.73E-25	chr1_189351_189357_nonref	RLC_Deimos	RLC
RLC_Deimos_chr1_189351_189357_nonref	CH17_3O9	down	bamControl	106	47	0.145631068	1.18E-31	chr1_189351_189357_nonref	RLC_Deimos	RLC
RLC_Deimos_chr1_189351_189357_nonref	CH17_3O9	up	bamControl	106	41	0.106796117	1.38E-38	chr1_189351_189357_nonref	RLC_Deimos	RLC
RLC_Deimos_chr1_189351_189357_nonref	CH17_3Q30	down	bamControl	106	30	0.082524272	7.22E-27	chr1_189351_189357_nonref	RLC_Deimos	RLC
RLC_Deimos_chr1_189351_189357_nonref	CH17_3Q30	up	bamControl	106	19	0.053398058	9.27E-18	chr1_189351_189357_nonref	RLC_Deimos	RLC
RLC_Deimos_chr1_189351_189357_nonref	CH17_3T31	down	bamControl	106	40	0.13592233	7.65E-22	chr1_189351_189357_nonref	RLC_Deimos	RLC
RLC_Deimos_chr1_189351_189357_nonref	CH17_3T31	up	bamControl	106	41	0.17961165	1.34E-06	chr1_189351_189357_nonref	RLC_Deimos	RLC
RLC_Deimos_chr1_189351_189357_nonref	Mad_E1	down	bamControl	106	42	0.106796117	7.03E-41	chr1_189351_189357_nonref	RLC_Deimos	RLC
RLC_Deimos_chr1_189351_189357_nonref	Mad_E1	up	bamControl	106	39	0.09223301	3.28E-42	chr1_189351_189357_nonref	RLC_Deimos	RLC
RLC_Deimos_chr1_189351_189357_nonref	ORE.R_a123B_11	down	bamControl	106	95	0.286407767	4.45E-64	chr1_189351_189357_nonref	RLC_Deimos	RLC
RLC_Deimos_chr1_189351_189357_nonref	ORE.R_a123B_11	up	bamControl	106	16	0.024271845	8.53E-29	chr1_189351_189357_nonref	RLC_Deimos	RLC
RLC_Deimos_chr1_189351_189357_nonref	ORE.R_a123B_21	down	bamControl	106	45	0.150485437	3.05E-25	chr1_189351_189357_nonref	RLC_Deimos	RLC
RLC_Deimos_chr1_189351_189357_nonref	ORE.R_a123B_21	up	bamControl	106	13	0.053398058	2.44E-05	chr1_189351_189357_nonref	RLC_Deimos	RLC
RLC_Deimos_chr1_189351_189357_nonref	Ste_A11	down	bamControl	106	40	0.067961165	2.54E-60	chr1_189351_189357_nonref	RLC_Deimos	RLC
RLC_Deimos_chr1_189351_189357_nonref	Ste_A11	up	bamControl	106	22	0.097087379	0.000141837	chr1_189351_189357_nonref	RLC_Deimos	RLC
RLC_Deimos_chr1_189351_189357_nonref	Ste_B18	down	bamControl	106	41	0.077669903	3.22E-56	chr1_189351_189357_nonref	RLC_Deimos	RLC
RLC_Deimos_chr1_189351_189357_nonref	Ste_B18	up	bamControl	106	19	0.063106796	7.48E-13	chr1_189351_189357_nonref	RLC_Deimos	RLC
RLC_Deimos_chr1_189355_189361_nonref	AUS_1A5	down	bamControl	106	34	0.111650485	7.07E-21	chr1_189355_189361_nonref	RLC_Deimos	RLC
RLC_Deimos_chr1_189355_189361_nonref	AUS_1A5	up	bamControl	106	15	0.058252427	4.58E-07	chr1_189355_189361_nonref	RLC_Deimos	RLC
RLC_Deimos_chr1_189355_189361_nonref	AUS_1C6	down	bamControl	106	39	0.121359223	1.25E-26	chr1_189355_189361_nonref	RLC_Deimos	RLC
RLC_Deimos_chr1_189355_189361_nonref	AUS_1C6	up	bamControl	106	18	0.063106796	8.31E-11	chr1_189355_189361_nonref	RLC_Deimos	RLC
RLC_Deimos_chr1_189355_189361_nonref	AUS_1E4	down	bamControl	106	16	0.053398058	3.08E-11	chr1_189355_189361_nonref	RLC_Deimos	RLC
RLC_Deimos_chr1_189355_189361_nonref	AUS_1E4	up	bamControl	106	13	0.04368932	1.28E-09	chr1_189355_189361_nonref	RLC_Deimos	RLC
RLC_Deimos_chr1_189355_189361_nonref	CH_15	down	bamControl	106	101	0.344660194	3.97E-49	chr1_189355_189361_nonref	RLC_Deimos	RLC
RLC_Deimos_chr1_189355_189361_nonref	CH_15	up	bamControl	106	94	0.412621359	2.71E-11	chr1_189355_189361_nonref	RLC_Deimos	RLC
RLC_Deimos_chr1_189355_189361_nonref	CH_SW39	down	bamControl	106	94	0.349514563	8.75E-34	chr1_189355_189361_nonref	RLC_Deimos	RLC
RLC_Deimos_chr1_189355_189361_nonref	CH_SW39	up	bamControl	106	37	0.082524272	3.20E-43	chr1_189355_189361_nonref	RLC_Deimos	RLC
RLC_Deimos_chr1_189355_189361_nonref	CH17_1B73	down	bamControl	106	41	0.131067961	3.91E-26	chr1_189355_189361_nonref	RLC_Deimos	RLC
RLC_Deimos_chr1_189355_189361_nonref	CH17_1B73	up	bamControl	106	21	0.063106796	4.13E-17	chr1_189355_189361_nonref	RLC_Deimos	RLC
RLC_Deimos_chr1_189355_189361_nonref	CH17_1C65	down	bamControl	106	25	0.087378641	7.80E-14	chr1_189355_189361_nonref	RLC_Deimos	RLC
RLC_Deimos_chr1_189355_189361_nonref	CH17_1C65	up	bamControl	106	18	0.067961165	1.14E-08	chr1_189355_189361_nonref	RLC_Deimos	RLC
RLC_Deimos_chr1_189355_189361_nonref	CH17_3G6	down	bamControl	106	32	0.09223301	3.39E-26	chr1_189355_189361_nonref	RLC_Deimos	RLC
RLC_Deimos_chr1_189355_189361_nonref	CH17_3G6	up	bamControl	106	24	0.048543689	1.43E-32	chr1_189355_189361_nonref	RLC_Deimos	RLC
RLC_Deimos_chr1_189355_189361_nonref	CH17_3T39	down	bamControl	106	11	0.033980583	3.67E-10	chr1_189355_189361_nonref	RLC_Deimos	RLC
RLC_Deimos_chr1_189355_189361_nonref	CH17_3T39	up	bamControl	106	11	0.029126214	8.27E-13	chr1_189355_189361_nonref	RLC_Deimos	RLC
RLC_Deimos_chr1_189355_189361_nonref	Mad_G2	down	bamControl	106	40	0.072815534	6.05E-57	chr1_189355_189361_nonref	RLC_Deimos	RLC
RLC_Deimos_chr1_189355_189361_nonref	Mad_G2	up	bamControl	106	13	0.053398058	2.44E-05	chr1_189355_189361_nonref	RLC_Deimos	RLC
RLC_Deimos_chr1_189356_189362_nonref	CH17_3D10	down	bamControl	106	15	0.029126214	1.18E-22	chr1_189356_189362_nonref	RLC_Deimos	RLC
RLC_Deimos_chr1_189356_189362_nonref	CH17_3D10	up	bamControl	106	10	0.014563107	4.95E-20	chr1_189356_189362_nonref	RLC_Deimos	RLC
RLC_Deimos_chr1_189356_189362_nonref	CH17_3D6	down	bamControl	106	13	0.048543689	2.23E-07	chr1_189356_189362_nonref	RLC_Deimos	RLC
RLC_Deimos_chr1_189356_189362_nonref	CH17_3D6	up	bamControl	106	13	0.048543689	2.23E-07	chr1_189356_189362_nonref	RLC_Deimos	RLC
RLC_Deimos_chr1_189356_189362_nonref	ISR_Ar_16h	down	bamControl	106	87	0.242718447	6.50E-69	chr1_189356_189362_nonref	RLC_Deimos	RLC
RLC_Deimos_chr1_189356_189362_nonref	ISR_Ar_16h	up	bamControl	106	4	0.004854369	2.30E-11	chr1_189356_189362_nonref	RLC_Deimos	RLC
RLC_Deimos_chr1_189356_189362_nonref	Mad_A7	down	bamControl	106	23	0.033980583	2.92E-40	chr1_189356_189362_nonref	RLC_Deimos	RLC
RLC_Deimos_chr1_189356_189362_nonref	Mad_A7	up	bamControl	106	25	0.111650485	0.000213386	chr1_189356_189362_nonref	RLC_Deimos	RLC
RLC_Deimos_chr1_189356_189362_nonref	Mad_G4	down	bamControl	106	43	0.067961165	3.28E-68	chr1_189356_189362_nonref	RLC_Deimos	RLC
RLC_Deimos_chr1_189356_189362_nonref	Mad_G4	up	bamControl	106	9	0.038834951	0.000734835	chr1_189356_189362_nonref	RLC_Deimos	RLC
RLC_Deimos_chr1_189356_189362_nonref	Mad_H7	down	bamControl	106	65	0.155339806	9.29E-67	chr1_189356_189362_nonref	RLC_Deimos	RLC
RLC_Deimos_chr1_189356_189362_nonref	Mad_H7	up	bamControl	106	24	0.106796117	0.000187423	chr1_189356_189362_nonref	RLC_Deimos	RLC
RLC_Deimos_chr1_189356_189362_nonref	ORE.R_a123B_7	down	bamControl	106	40	0.131067961	4.48E-24	chr1_189356_189362_nonref	RLC_Deimos	RLC
RLC_Deimos_chr1_189356_189362_nonref	ORE.R_a123B_7	up	bamControl	106	14	0.048543689	2.16E-09	chr1_189356_189362_nonref	RLC_Deimos	RLC
RLC_Deimos_chr1_189356_189362_nonref	ORE.S_a152A_7	down	bamControl	106	45	0.155339806	4.73E-23	chr1_189356_189362_nonref	RLC_Deimos	RLC
RLC_Deimos_chr1_189356_189362_nonref	ORE.S_a152A_7	up	bamControl	106	2	0.004854369	1.17E-05	chr1_189356_189362_nonref	RLC_Deimos	RLC
RLC_Deimos_chr1_189356_189362_nonref	ORE.S_a153B_10	down	bamControl	106	28	0.067961165	2.19E-30	chr1_189356_189362_nonref	RLC_Deimos	RLC
RLC_Deimos_chr1_189356_189362_nonref	ORE.S_a153B_10	up	bamControl	106	11	0.029126214	8.27E-13	chr1_189356_189362_nonref	RLC_Deimos	RLC
RLC_Deimos_chr1_189356_189362_nonref	ORE.S_a154A_3	down	bamControl	106	38	0.116504854	6.78E-27	chr1_189356_189362_nonref	RLC_Deimos	RLC
RLC_Deimos_chr1_189356_189362_nonref	ORE.S_a154A_3	up	bamControl	106	6	0.019417476	1.20E-06	chr1_189356_189362_nonref	RLC_Deimos	RLC
RLC_Deimos_chr1_189356_189362_nonref	Ste_B2	down	bamControl	106	35	0.077669903	2.44E-41	chr1_189356_189362_nonref	RLC_Deimos	RLC
RLC_Deimos_chr1_189356_189362_nonref	Ste_B2	up	bamControl	106	10	0.04368932	0.000927031	chr1_189356_189362_nonref	RLC_Deimos	RLC
RLC_Deimos_chr1_1909612_1909618_nonref	AUS_1H8	down	bamControl	106	34	0.097087379	4.48E-28	chr1_1909612_1909618_nonref	RLC_Deimos	RLC
RLC_Deimos_chr1_1909612_1909618_nonref	AUS_1H8	up	bamControl	106	30	0.09223301	7.27E-22	chr1_1909612_1909618_nonref	RLC_Deimos	RLC
RLC_Deimos_chr1_1909612_1909618_nonref	Mad_B5	down	bamControl	106	27	0.116504854	6.99E-06	chr1_1909612_1909618_nonref	RLC_Deimos	RLC
RLC_Deimos_chr1_1909612_1909618_nonref	Mad_B5	up	bamControl	106	20	0.087378641	0.000104152	chr1_1909612_1909618_nonref	RLC_Deimos	RLC
RLC_Deimos_chr1_219146_219152_nonref	CH_3F4	down	bamControl	106	32	0.111650485	7.50E-17	chr1_219146_219152_nonref	RLC_Deimos	RLC
RLC_Deimos_chr1_219146_219152_nonref	CH_3F4	up	bamControl	106	26	0.09223301	1.20E-13	chr1_219146_219152_nonref	RLC_Deimos	RLC
RLC_Deimos_chr1_219146_219152_nonref	Mad_B4	down	bamControl	106	30	0.048543689	4.79E-48	chr1_219146_219152_nonref	RLC_Deimos	RLC
RLC_Deimos_chr1_219146_219152_nonref	Mad_B4	up	bamControl	106	50	0.121359223	3.38E-51	chr1_219146_219152_nonref	RLC_Deimos	RLC
RLC_Deimos_chr1_219146_219152_nonref	Mad_E5	down	bamControl	106	50	0.101941748	6.08E-63	chr1_219146_219152_nonref	RLC_Deimos	RLC
RLC_Deimos_chr1_219146_219152_nonref	Mad_E5	up	bamControl	106	88	0.257281553	1.25E-63	chr1_219146_219152_nonref	RLC_Deimos	RLC
RLC_Deimos_chr1_219146_219152_nonref	ORE.S_a152A_7	down	bamControl	106	19	0.053398058	9.27E-18	chr1_219146_219152_nonref	RLC_Deimos	RLC
RLC_Deimos_chr1_219146_219152_nonref	ORE.S_a152A_7	up	bamControl	106	31	0.111650485	6.72E-15	chr1_219146_219152_nonref	RLC_Deimos	RLC
RLC_Deimos_chr1_219146_219152_nonref	ORE.S_a152A_8	down	bamControl	106	39	0.106796117	4.61E-34	chr1_219146_219152_nonref	RLC_Deimos	RLC
RLC_Deimos_chr1_219146_219152_nonref	ORE.S_a152A_8	up	bamControl	106	49	0.150485437	1.68E-33	chr1_219146_219152_nonref	RLC_Deimos	RLC
RLC_Deimos_chr1_219146_219152_nonref	ORE.S_a154A_13	down	bamControl	106	18	0.053398058	1.56E-15	chr1_219146_219152_nonref	RLC_Deimos	RLC
RLC_Deimos_chr1_219146_219152_nonref	ORE.S_a154A_13	up	bamControl	106	28	0.09223301	1.13E-17	chr1_219146_219152_nonref	RLC_Deimos	RLC
RLC_Deimos_chr1_219146_219152_nonref	Ste_A15	down	bamControl	106	43	0.087378641	6.83E-55	chr1_219146_219152_nonref	RLC_Deimos	RLC
RLC_Deimos_chr1_219146_219152_nonref	Ste_A15	up	bamControl	106	42	0.121359223	4.54E-33	chr1_219146_219152_nonref	RLC_Deimos	RLC
RLC_Deimos_chr1_219146_219152_nonref	Ste_B6	down	bamControl	106	29	0.024271845	2.67E-66	chr1_219146_219152_nonref	RLC_Deimos	RLC
RLC_Deimos_chr1_219146_219152_nonref	Ste_B6	up	bamControl	106	65	0.140776699	1.98E-75	chr1_219146_219152_nonref	RLC_Deimos	RLC
RLC_Deimos_chr1_219168_219174_nonref	ORE.S_a153B_19	down	bamControl	106	32	0.101941748	2.39E-21	chr1_219168_219174_nonref	RLC_Deimos	RLC
RLC_Deimos_chr1_219168_219174_nonref	ORE.S_a153B_19	up	bamControl	106	29	0.101941748	2.99E-15	chr1_219168_219174_nonref	RLC_Deimos	RLC
RLC_Deimos_chr1_2228971_2228977_nonref	AUS_1E1	down	bamControl	106	38	0.131067961	4.75E-20	chr1_2228971_2228977_nonref	RLC_Deimos	RLC
RLC_Deimos_chr1_2228971_2228977_nonref	AUS_1E1	up	bamControl	106	40	0.150485437	1.43E-15	chr1_2228971_2228977_nonref	RLC_Deimos	RLC
RLC_Deimos_chr1_2372941_2372947_nonref	Ste_B4	down	bamControl	106	44	0.077669903	6.89E-64	chr1_2372941_2372947_nonref	RLC_Deimos	RLC
RLC_Deimos_chr1_2372941_2372947_nonref	Ste_B4	up	bamControl	106	54	0.13592233	3.20E-52	chr1_2372941_2372947_nonref	RLC_Deimos	RLC
RLC_Deimos_chr1_2538999_2539005_nonref	ORE.S_a153B_10	down	bamControl	106	43	0.145631068	1.93E-23	chr1_2538999_2539005_nonref	RLC_Deimos	RLC
RLC_Deimos_chr1_2538999_2539005_nonref	ORE.S_a153B_10	up	bamControl	106	33	0.077669903	1.54E-36	chr1_2538999_2539005_nonref	RLC_Deimos	RLC
RLC_Deimos_chr1_2538999_2539005_nonref	Ste_A9	down	bamControl	106	6	0.024271845	0.000289838	chr1_2538999_2539005_nonref	RLC_Deimos	RLC
RLC_Deimos_chr1_2538999_2539005_nonref	Ste_A9	up	bamControl	106	10	0.038834951	9.48E-06	chr1_2538999_2539005_nonref	RLC_Deimos	RLC
RLC_Deimos_chr1_2636965_2636971_nonref	AUS_1H6	down	bamControl	106	27	0.116504854	6.99E-06	chr1_2636965_2636971_nonref	RLC_Deimos	RLC
RLC_Deimos_chr1_2636965_2636971_nonref	AUS_1H6	up	bamControl	106	20	0.082524272	1.81E-06	chr1_2636965_2636971_nonref	RLC_Deimos	RLC
RLC_Deimos_chr1_2636965_2636971_nonref	CH_15	down	bamControl	106	121	0.519417476	2.54E-17	chr1_2636965_2636971_nonref	RLC_Deimos	RLC
RLC_Deimos_chr1_2636965_2636971_nonref	CH_15	up	bamControl	106	128	0.427184466	1.41E-65	chr1_2636965_2636971_nonref	RLC_Deimos	RLC
RLC_Deimos_chr1_2636965_2636971_nonref	CH_3B2	down	bamControl	106	83	0.27184466	3.65E-46	chr1_2636965_2636971_nonref	RLC_Deimos	RLC
RLC_Deimos_chr1_2636965_2636971_nonref	CH_3B2	up	bamControl	106	54	0.140776699	1.58E-49	chr1_2636965_2636971_nonref	RLC_Deimos	RLC
RLC_Deimos_chr1_2636965_2636971_nonref	CH17_3M3	down	bamControl	106	20	0.063106796	5.90E-15	chr1_2636965_2636971_nonref	RLC_Deimos	RLC
RLC_Deimos_chr1_2636965_2636971_nonref	CH17_3M3	up	bamControl	106	16	0.063106796	6.28E-07	chr1_2636965_2636971_nonref	RLC_Deimos	RLC
RLC_Deimos_chr1_2636965_2636971_nonref	Mad_A6	down	bamControl	106	43	0.072815534	1.07E-64	chr1_2636965_2636971_nonref	RLC_Deimos	RLC
RLC_Deimos_chr1_2636965_2636971_nonref	Mad_A6	up	bamControl	106	52	0.097087379	3.95E-71	chr1_2636965_2636971_nonref	RLC_Deimos	RLC
RLC_Deimos_chr1_2636965_2636971_nonref	Mad_D2	down	bamControl	106	76	0.218446602	2.22E-57	chr1_2636965_2636971_nonref	RLC_Deimos	RLC
RLC_Deimos_chr1_2636965_2636971_nonref	Mad_D2	up	bamControl	106	55	0.097087379	8.44E-79	chr1_2636965_2636971_nonref	RLC_Deimos	RLC
RLC_Deimos_chr1_2636965_2636971_nonref	Mad_H3	down	bamControl	106	22	0.038834951	5.08E-34	chr1_2636965_2636971_nonref	RLC_Deimos	RLC
RLC_Deimos_chr1_2636965_2636971_nonref	Mad_H3	up	bamControl	106	39	0.097087379	2.07E-39	chr1_2636965_2636971_nonref	RLC_Deimos	RLC
RLC_Deimos_chr1_2636965_2636971_nonref	ORE.R_a123B_17	down	bamControl	106	62	0.189320388	6.04E-42	chr1_2636965_2636971_nonref	RLC_Deimos	RLC
RLC_Deimos_chr1_2636965_2636971_nonref	ORE.R_a123B_17	up	bamControl	106	46	0.131067961	8.12E-37	chr1_2636965_2636971_nonref	RLC_Deimos	RLC
RLC_Deimos_chr1_2636965_2636971_nonref	ORE.R_a123B_6	down	bamControl	106	13	0.04368932	1.28E-09	chr1_2636965_2636971_nonref	RLC_Deimos	RLC
RLC_Deimos_chr1_2636965_2636971_nonref	ORE.R_a123B_6	up	bamControl	106	24	0.067961165	3.36E-21	chr1_2636965_2636971_nonref	RLC_Deimos	RLC
RLC_Deimos_chr1_2636965_2636971_nonref	ORE.S_a152A_13	down	bamControl	106	22	0.082524272	4.09E-10	chr1_2636965_2636971_nonref	RLC_Deimos	RLC
RLC_Deimos_chr1_2636965_2636971_nonref	ORE.S_a152A_13	up	bamControl	106	34	0.131067961	1.92E-12	chr1_2636965_2636971_nonref	RLC_Deimos	RLC
RLC_Deimos_chr1_2636965_2636971_nonref	ORE.S_a153B_19	down	bamControl	106	26	0.087378641	7.56E-16	chr1_2636965_2636971_nonref	RLC_Deimos	RLC
RLC_Deimos_chr1_2636965_2636971_nonref	ORE.S_a153B_19	up	bamControl	106	28	0.067961165	2.19E-30	chr1_2636965_2636971_nonref	RLC_Deimos	RLC
RLC_Deimos_chr1_2636965_2636971_nonref	Ste_A12	down	bamControl	106	50	0.09223301	2.61E-69	chr1_2636965_2636971_nonref	RLC_Deimos	RLC
RLC_Deimos_chr1_2636965_2636971_nonref	Ste_A12	up	bamControl	106	24	0.058252427	1.35E-26	chr1_2636965_2636971_nonref	RLC_Deimos	RLC
RLC_Deimos_chr1_2636965_2636971_nonref	Ste_A23	down	bamControl	106	36	0.087378641	5.83E-38	chr1_2636965_2636971_nonref	RLC_Deimos	RLC
RLC_Deimos_chr1_2636965_2636971_nonref	Ste_A23	up	bamControl	106	35	0.072815534	2.33E-44	chr1_2636965_2636971_nonref	RLC_Deimos	RLC
RLC_Deimos_chr1_2636965_2636971_nonref	Ste_A27	down	bamControl	106	58	0.072815534	3.04E-105	chr1_2636965_2636971_nonref	RLC_Deimos	RLC
RLC_Deimos_chr1_2636965_2636971_nonref	Ste_A27	up	bamControl	106	35	0.072815534	2.33E-44	chr1_2636965_2636971_nonref	RLC_Deimos	RLC
RLC_Deimos_chr1_2636965_2636971_nonref	Ste_A3	down	bamControl	106	24	0.038834951	2.82E-39	chr1_2636965_2636971_nonref	RLC_Deimos	RLC
RLC_Deimos_chr1_2636965_2636971_nonref	Ste_A3	up	bamControl	106	19	0.029126214	3.53E-33	chr1_2636965_2636971_nonref	RLC_Deimos	RLC
RLC_Deimos_chr1_2636965_2636971_nonref	Ste_B24	down	bamControl	106	30	0.058252427	2.70E-41	chr1_2636965_2636971_nonref	RLC_Deimos	RLC
RLC_Deimos_chr1_2636965_2636971_nonref	Ste_B24	up	bamControl	106	29	0.072815534	6.13E-30	chr1_2636965_2636971_nonref	RLC_Deimos	RLC
RLC_Deimos_chr1_273384_273390_nonref	AUS_1A5	down	bamControl	106	35	0.160194175	0.000607885	chr1_273384_273390_nonref	RLC_Deimos	RLC
RLC_Deimos_chr1_273384_273390_nonref	AUS_1A5	up	bamControl	106	38	0.174757282	0.000780699	chr1_273384_273390_nonref	RLC_Deimos	RLC
RLC_Deimos_chr1_273384_273390_nonref	CH_3H4	down	bamControl	106	41	0.184466019	4.16E-05	chr1_273384_273390_nonref	RLC_Deimos	RLC
RLC_Deimos_chr1_273384_273390_nonref	CH_3H4	up	bamControl	106	73	0.334951456	2.66E-05	chr1_273384_273390_nonref	RLC_Deimos	RLC
RLC_Deimos_chr1_273384_273390_nonref	CH17_1A11	down	bamControl	106	25	0.111650485	0.000213386	chr1_273384_273390_nonref	RLC_Deimos	RLC
RLC_Deimos_chr1_273384_273390_nonref	CH17_1A11	up	bamControl	106	27	0.121359223	0.000272056	chr1_273384_273390_nonref	RLC_Deimos	RLC
RLC_Deimos_chr1_273384_273390_nonref	CH17_1C65	down	bamControl	106	6	0.009708738	7.13E-13	chr1_273384_273390_nonref	RLC_Deimos	RLC
RLC_Deimos_chr1_273384_273390_nonref	CH17_1C65	up	bamControl	106	11	0.029126214	8.27E-13	chr1_273384_273390_nonref	RLC_Deimos	RLC
RLC_Deimos_chr1_273384_273390_nonref	Mad_B5	down	bamControl	106	28	0.126213592	0.000304921	chr1_273384_273390_nonref	RLC_Deimos	RLC
RLC_Deimos_chr1_273384_273390_nonref	Mad_B5	up	bamControl	106	23	0.097087379	3.43E-06	chr1_273384_273390_nonref	RLC_Deimos	RLC
RLC_Deimos_chr1_283237_283243_nonref	AUS_1A4	down	bamControl	106	41	0.13592233	7.42E-24	chr1_283237_283243_nonref	RLC_Deimos	RLC
RLC_Deimos_chr1_283237_283243_nonref	AUS_1A4	up	bamControl	106	35	0.116504854	1.17E-20	chr1_283237_283243_nonref	RLC_Deimos	RLC
RLC_Deimos_chr1_283237_283243_nonref	CH_3C4	down	bamControl	106	55	0.208737864	1.89E-19	chr1_283237_283243_nonref	RLC_Deimos	RLC
RLC_Deimos_chr1_283237_283243_nonref	CH_3C4	up	bamControl	106	40	0.155339806	1.26E-13	chr1_283237_283243_nonref	RLC_Deimos	RLC
RLC_Deimos_chr1_283237_283243_nonref	ORE.S_a154A_10	down	bamControl	106	35	0.131067961	2.80E-14	chr1_283237_283243_nonref	RLC_Deimos	RLC
RLC_Deimos_chr1_283237_283243_nonref	ORE.S_a154A_10	up	bamControl	106	56	0.155339806	3.36E-46	chr1_283237_283243_nonref	RLC_Deimos	RLC
RLC_Deimos_chr1_2850991_2850997_nonref	ORE.R_a123B_11	down	bamControl	106	4	0.014563107	0.000105018	chr1_2850991_2850997_nonref	RLC_Deimos	RLC
RLC_Deimos_chr1_2850991_2850997_nonref	ORE.R_a123B_11	up	bamControl	106	23	0.101941748	0.000163601	chr1_2850991_2850997_nonref	RLC_Deimos	RLC
RLC_Deimos_chr1_2850991_2850997_nonref	Ste_A12	down	bamControl	106	26	0.116504854	0.000241571	chr1_2850991_2850997_nonref	RLC_Deimos	RLC
RLC_Deimos_chr1_2850991_2850997_nonref	Ste_A12	up	bamControl	106	20	0.087378641	0.000104152	chr1_2850991_2850997_nonref	RLC_Deimos	RLC
RLC_Deimos_chr1_288486_288492_nonref	CH17_3F9	down	bamControl	106	50	0.189320388	3.72E-18	chr1_288486_288492_nonref	RLC_Deimos	RLC
RLC_Deimos_chr1_288486_288492_nonref	CH17_3F9	up	bamControl	106	39	0.13592233	7.32E-20	chr1_288486_288492_nonref	RLC_Deimos	RLC
RLC_Deimos_chr1_2961715_2961721_nonref	Mad_F5	down	bamControl	106	14	0.058252427	3.15E-05	chr1_2961715_2961721_nonref	RLC_Deimos	RLC
RLC_Deimos_chr1_2961715_2961721_nonref	Mad_F5	up	bamControl	106	16	0.063106796	6.28E-07	chr1_2961715_2961721_nonref	RLC_Deimos	RLC
RLC_Deimos_chr1_3202564_3202570_nonref	Ste_A10	down	bamControl	106	28	0.04368932	2.53E-46	chr1_3202564_3202570_nonref	RLC_Deimos	RLC
RLC_Deimos_chr1_3202564_3202570_nonref	Ste_A10	up	bamControl	106	38	0.087378641	1.06E-42	chr1_3202564_3202570_nonref	RLC_Deimos	RLC
RLC_Deimos_chr1_3248988_3248994_nonref	ORE.S_a152A_6	down	bamControl	106	33	0.101941748	1.88E-23	chr1_3248988_3248994_nonref	RLC_Deimos	RLC
RLC_Deimos_chr1_3248988_3248994_nonref	ORE.S_a152A_6	up	bamControl	106	40	0.131067961	4.48E-24	chr1_3248988_3248994_nonref	RLC_Deimos	RLC
RLC_Deimos_chr1_3420110_3420116_nonref	AUS_1C6	down	bamControl	106	29	0.131067961	0.000340242	chr1_3420110_3420116_nonref	RLC_Deimos	RLC
RLC_Deimos_chr1_3420110_3420116_nonref	AUS_1C6	up	bamControl	106	26	0.116504854	0.000241571	chr1_3420110_3420116_nonref	RLC_Deimos	RLC
RLC_Deimos_chr1_3420110_3420116_nonref	AUS_1D5	down	bamControl	106	34	0.131067961	1.92E-12	chr1_3420110_3420116_nonref	RLC_Deimos	RLC
RLC_Deimos_chr1_3420110_3420116_nonref	AUS_1D5	up	bamControl	106	37	0.101941748	3.54E-32	chr1_3420110_3420116_nonref	RLC_Deimos	RLC
RLC_Deimos_chr1_3420110_3420116_nonref	CH17_1K29	down	bamControl	106	14	0.058252427	3.15E-05	chr1_3420110_3420116_nonref	RLC_Deimos	RLC
RLC_Deimos_chr1_3420110_3420116_nonref	CH17_1K29	up	bamControl	106	20	0.063106796	5.90E-15	chr1_3420110_3420116_nonref	RLC_Deimos	RLC
RLC_Deimos_chr1_345622_345628_nonref	AUS_1B8	down	bamControl	106	57	0.169902913	6.48E-41	chr1_345622_345628_nonref	RLC_Deimos	RLC
RLC_Deimos_chr1_345622_345628_nonref	AUS_1B8	up	bamControl	106	57	0.184466019	7.18E-34	chr1_345622_345628_nonref	RLC_Deimos	RLC
RLC_Deimos_chr1_364163_364169_nonref	ORE.S_a154A_2	down	bamControl	106	33	0.106796117	4.16E-21	chr1_364163_364169_nonref	RLC_Deimos	RLC
RLC_Deimos_chr1_364163_364169_nonref	ORE.S_a154A_2	up	bamControl	106	37	0.101941748	3.54E-32	chr1_364163_364169_nonref	RLC_Deimos	RLC
RLC_Deimos_chr1_364163_364169_nonref	Ste_A24	down	bamControl	106	15	0.063106796	4.00E-05	chr1_364163_364169_nonref	RLC_Deimos	RLC
RLC_Deimos_chr1_364163_364169_nonref	Ste_A24	up	bamControl	106	18	0.077669903	7.37E-05	chr1_364163_364169_nonref	RLC_Deimos	RLC
RLC_Deimos_chr1_3704269_3704275_nonref	AUS_1C2	down	bamControl	106	24	0.077669903	2.64E-16	chr1_3704269_3704275_nonref	RLC_Deimos	RLC
RLC_Deimos_chr1_3704269_3704275_nonref	AUS_1C2	up	bamControl	106	26	0.087378641	7.56E-16	chr1_3704269_3704275_nonref	RLC_Deimos	RLC
RLC_Deimos_chr1_3704269_3704275_nonref	AUS_1H2	down	bamControl	106	43	0.140776699	1.13E-25	chr1_3704269_3704275_nonref	RLC_Deimos	RLC
RLC_Deimos_chr1_3704269_3704275_nonref	AUS_1H2	up	bamControl	106	33	0.097087379	6.93E-26	chr1_3704269_3704275_nonref	RLC_Deimos	RLC
RLC_Deimos_chr1_3704269_3704275_nonref	CH_SW5	down	bamControl	106	35	0.160194175	0.000607885	chr1_3704269_3704275_nonref	RLC_Deimos	RLC
RLC_Deimos_chr1_3704269_3704275_nonref	CH_SW5	up	bamControl	106	39	0.169902913	1.02E-06	chr1_3704269_3704275_nonref	RLC_Deimos	RLC
RLC_Deimos_chr1_3704269_3704275_nonref	CH17_3F2	down	bamControl	106	52	0.184466019	6.27E-24	chr1_3704269_3704275_nonref	RLC_Deimos	RLC
RLC_Deimos_chr1_3704269_3704275_nonref	CH17_3F2	up	bamControl	106	50	0.169902913	1.96E-26	chr1_3704269_3704275_nonref	RLC_Deimos	RLC
RLC_Deimos_chr1_3704269_3704275_nonref	ORE.S_a152A_14	down	bamControl	106	39	0.131067961	4.79E-22	chr1_3704269_3704275_nonref	RLC_Deimos	RLC
RLC_Deimos_chr1_3704269_3704275_nonref	ORE.S_a152A_14	up	bamControl	106	30	0.09223301	7.27E-22	chr1_3704269_3704275_nonref	RLC_Deimos	RLC
RLC_Deimos_chr1_3704269_3704275_nonref	ORE.S_a153B_10	down	bamControl	106	34	0.121359223	1.71E-16	chr1_3704269_3704275_nonref	RLC_Deimos	RLC
RLC_Deimos_chr1_3704269_3704275_nonref	ORE.S_a153B_10	up	bamControl	106	39	0.121359223	1.25E-26	chr1_3704269_3704275_nonref	RLC_Deimos	RLC
RLC_Deimos_chr1_3704269_3704275_nonref	ORE.S_a153B_6	down	bamControl	106	30	0.101941748	3.04E-17	chr1_3704269_3704275_nonref	RLC_Deimos	RLC
RLC_Deimos_chr1_3704269_3704275_nonref	ORE.S_a153B_6	up	bamControl	106	32	0.082524272	2.05E-31	chr1_3704269_3704275_nonref	RLC_Deimos	RLC
RLC_Deimos_chr1_3704269_3704275_nonref	ORE.S_a154A_3	down	bamControl	106	29	0.09223301	9.46E-20	chr1_3704269_3704275_nonref	RLC_Deimos	RLC
RLC_Deimos_chr1_3704269_3704275_nonref	ORE.S_a154A_3	up	bamControl	106	23	0.072815534	1.49E-16	chr1_3704269_3704275_nonref	RLC_Deimos	RLC
RLC_Deimos_chr1_3704313_3704319_nonref	CH17_1I3	down	bamControl	106	24	0.082524272	4.96E-14	chr1_3704313_3704319_nonref	RLC_Deimos	RLC
RLC_Deimos_chr1_3704313_3704319_nonref	CH17_1I3	up	bamControl	106	25	0.077669903	2.05E-18	chr1_3704313_3704319_nonref	RLC_Deimos	RLC
RLC_Deimos_chr1_3704313_3704319_nonref	Mad_D3	down	bamControl	106	31	0.063106796	1.23E-40	chr1_3704313_3704319_nonref	RLC_Deimos	RLC
RLC_Deimos_chr1_3704313_3704319_nonref	Mad_D3	up	bamControl	106	48	0.126213592	7.25E-44	chr1_3704313_3704319_nonref	RLC_Deimos	RLC
RLC_Deimos_chr1_3704313_3704319_nonref	ORE.R_a123B_19	down	bamControl	106	19	0.04368932	2.66E-23	chr1_3704313_3704319_nonref	RLC_Deimos	RLC
RLC_Deimos_chr1_3704313_3704319_nonref	ORE.R_a123B_19	up	bamControl	106	22	0.087378641	3.95E-08	chr1_3704313_3704319_nonref	RLC_Deimos	RLC
RLC_Deimos_chr1_3704313_3704319_nonref	Ste_A24	down	bamControl	106	36	0.058252427	8.28E-57	chr1_3704313_3704319_nonref	RLC_Deimos	RLC
RLC_Deimos_chr1_3704313_3704319_nonref	Ste_A24	up	bamControl	106	45	0.121359223	1.02E-39	chr1_3704313_3704319_nonref	RLC_Deimos	RLC
RLC_Deimos_chr1_3704313_3704319_nonref	Ste_A8	down	bamControl	106	43	0.082524272	4.74E-58	chr1_3704313_3704319_nonref	RLC_Deimos	RLC
RLC_Deimos_chr1_3704313_3704319_nonref	Ste_A8	up	bamControl	106	36	0.09223301	3.34E-35	chr1_3704313_3704319_nonref	RLC_Deimos	RLC
RLC_Deimos_chr1_3704313_3704319_nonref	Ste_B14	down	bamControl	106	58	0.155339806	1.16E-50	chr1_3704313_3704319_nonref	RLC_Deimos	RLC
RLC_Deimos_chr1_3704313_3704319_nonref	Ste_B14	up	bamControl	106	48	0.131067961	3.02E-41	chr1_3704313_3704319_nonref	RLC_Deimos	RLC
RLC_Deimos_chr1_3704313_3704319_nonref	Ste_B15	down	bamControl	106	36	0.053398058	1.94E-60	chr1_3704313_3704319_nonref	RLC_Deimos	RLC
RLC_Deimos_chr1_3704313_3704319_nonref	Ste_B15	up	bamControl	106	40	0.09223301	1.38E-44	chr1_3704313_3704319_nonref	RLC_Deimos	RLC
RLC_Deimos_chr1_3927604_3927610_nonref	AUS_1H2	down	bamControl	106	46	0.145631068	1.46E-29	chr1_3927604_3927610_nonref	RLC_Deimos	RLC
RLC_Deimos_chr1_3927604_3927610_nonref	AUS_1H2	up	bamControl	106	33	0.082524272	9.93E-34	chr1_3927604_3927610_nonref	RLC_Deimos	RLC
RLC_Deimos_chr1_4056843_4056849_nonref	Mad_C1	down	bamControl	106	48	0.116504854	2.63E-49	chr1_4056843_4056849_nonref	RLC_Deimos	RLC
RLC_Deimos_chr1_4056843_4056849_nonref	Mad_C1	up	bamControl	106	54	0.131067961	5.63E-55	chr1_4056843_4056849_nonref	RLC_Deimos	RLC
RLC_Deimos_chr1_4056843_4056849_nonref	Mad_D4	down	bamControl	106	32	0.067961165	5.01E-40	chr1_4056843_4056849_nonref	RLC_Deimos	RLC
RLC_Deimos_chr1_4056843_4056849_nonref	Mad_D4	up	bamControl	106	41	0.072815534	1.63E-59	chr1_4056843_4056849_nonref	RLC_Deimos	RLC
RLC_Deimos_chr1_4056843_4056849_nonref	Mad_D5	down	bamControl	106	35	0.09223301	6.52E-33	chr1_4056843_4056849_nonref	RLC_Deimos	RLC
RLC_Deimos_chr1_4056843_4056849_nonref	Mad_D5	up	bamControl	106	37	0.04368932	4.04E-71	chr1_4056843_4056849_nonref	RLC_Deimos	RLC
RLC_Deimos_chr1_4056843_4056849_nonref	Mad_F4	down	bamControl	106	50	0.053398058	1.47E-99	chr1_4056843_4056849_nonref	RLC_Deimos	RLC
RLC_Deimos_chr1_4056843_4056849_nonref	Mad_F4	up	bamControl	106	33	0.077669903	1.54E-36	chr1_4056843_4056849_nonref	RLC_Deimos	RLC
RLC_Deimos_chr1_4056843_4056849_nonref	ORE.S_a152A_11	down	bamControl	106	41	0.189320388	0.000981907	chr1_4056843_4056849_nonref	RLC_Deimos	RLC
RLC_Deimos_chr1_4056843_4056849_nonref	ORE.S_a152A_11	up	bamControl	106	55	0.252427184	0.000138358	chr1_4056843_4056849_nonref	RLC_Deimos	RLC
RLC_Deimos_chr1_4056843_4056849_nonref	ORE.S_a152A_13	down	bamControl	106	24	0.072815534	1.08E-18	chr1_4056843_4056849_nonref	RLC_Deimos	RLC
RLC_Deimos_chr1_4056843_4056849_nonref	ORE.S_a152A_13	up	bamControl	106	27	0.077669903	9.37E-23	chr1_4056843_4056849_nonref	RLC_Deimos	RLC
RLC_Deimos_chr1_4056843_4056849_nonref	ORE.S_a154A_15	down	bamControl	106	22	0.067961165	8.02E-17	chr1_4056843_4056849_nonref	RLC_Deimos	RLC
RLC_Deimos_chr1_4056843_4056849_nonref	ORE.S_a154A_15	up	bamControl	106	23	0.053398058	4.39E-27	chr1_4056843_4056849_nonref	RLC_Deimos	RLC
RLC_Deimos_chr1_4056843_4056849_nonref	Ste_A23	down	bamControl	106	55	0.126213592	3.60E-60	chr1_4056843_4056849_nonref	RLC_Deimos	RLC
RLC_Deimos_chr1_4056843_4056849_nonref	Ste_A23	up	bamControl	106	33	0.067961165	1.70E-42	chr1_4056843_4056849_nonref	RLC_Deimos	RLC
RLC_Deimos_chr1_4056843_4056849_nonref	Ste_A4	down	bamControl	106	43	0.082524272	4.74E-58	chr1_4056843_4056849_nonref	RLC_Deimos	RLC
RLC_Deimos_chr1_4056843_4056849_nonref	Ste_A4	up	bamControl	106	27	0.09223301	1.23E-15	chr1_4056843_4056849_nonref	RLC_Deimos	RLC
RLC_Deimos_chr1_4056843_4056849_nonref	Ste_B16	down	bamControl	106	33	0.063106796	1.17E-45	chr1_4056843_4056849_nonref	RLC_Deimos	RLC
RLC_Deimos_chr1_4056843_4056849_nonref	Ste_B16	up	bamControl	106	39	0.111650485	1.65E-31	chr1_4056843_4056849_nonref	RLC_Deimos	RLC
RLC_Deimos_chr1_4056843_4056849_nonref	Ste_B2	down	bamControl	106	33	0.072815534	1.85E-39	chr1_4056843_4056849_nonref	RLC_Deimos	RLC
RLC_Deimos_chr1_4056843_4056849_nonref	Ste_B2	up	bamControl	106	41	0.087378641	5.82E-50	chr1_4056843_4056849_nonref	RLC_Deimos	RLC
RLC_Deimos_chr1_4056843_4056849_nonref	Ste_B23	down	bamControl	106	37	0.087378641	2.55E-40	chr1_4056843_4056849_nonref	RLC_Deimos	RLC
RLC_Deimos_chr1_4056843_4056849_nonref	Ste_B23	up	bamControl	106	60	0.111650485	1.13E-81	chr1_4056843_4056849_nonref	RLC_Deimos	RLC
RLC_Deimos_chr1_4056843_4056849_nonref	Ste_B5	down	bamControl	106	42	0.087378641	2.03E-52	chr1_4056843_4056849_nonref	RLC_Deimos	RLC
RLC_Deimos_chr1_4056843_4056849_nonref	Ste_B5	up	bamControl	106	44	0.116504854	4.33E-40	chr1_4056843_4056849_nonref	RLC_Deimos	RLC
RLC_Deimos_chr1_4056843_4056849_nonref	Ste_B8	down	bamControl	106	34	0.072815534	6.73E-42	chr1_4056843_4056849_nonref	RLC_Deimos	RLC
RLC_Deimos_chr1_4056843_4056849_nonref	Ste_B8	up	bamControl	106	38	0.067961165	3.87E-55	chr1_4056843_4056849_nonref	RLC_Deimos	RLC
RLC_Deimos_chr1_410117_410123_nonref	AUS_1H2	down	bamControl	106	35	0.116504854	1.17E-20	chr1_410117_410123_nonref	RLC_Deimos	RLC
RLC_Deimos_chr1_410117_410123_nonref	AUS_1H2	up	bamControl	106	33	0.116504854	1.14E-16	chr1_410117_410123_nonref	RLC_Deimos	RLC
RLC_Deimos_chr1_410117_410123_nonref	CH_3A4	down	bamControl	106	24	0.087378641	7.15E-12	chr1_410117_410123_nonref	RLC_Deimos	RLC
RLC_Deimos_chr1_410117_410123_nonref	CH_3A4	up	bamControl	106	31	0.106796117	4.83E-17	chr1_410117_410123_nonref	RLC_Deimos	RLC
RLC_Deimos_chr1_449575_449581_nonref	Mad_A5	down	bamControl	106	42	0.116504854	1.34E-35	chr1_449575_449581_nonref	RLC_Deimos	RLC
RLC_Deimos_chr1_449575_449581_nonref	Mad_A5	up	bamControl	106	21	0.04368932	3.26E-28	chr1_449575_449581_nonref	RLC_Deimos	RLC
RLC_Deimos_chr1_4603801_4603807_nonref	Mad_A6	down	bamControl	106	18	0.058252427	4.29E-13	chr1_4603801_4603807_nonref	RLC_Deimos	RLC
RLC_Deimos_chr1_4603801_4603807_nonref	Mad_A6	up	bamControl	106	38	0.087378641	1.06E-42	chr1_4603801_4603807_nonref	RLC_Deimos	RLC
RLC_Deimos_chr1_4603801_4603807_nonref	Mad_F6	down	bamControl	106	30	0.097087379	1.66E-19	chr1_4603801_4603807_nonref	RLC_Deimos	RLC
RLC_Deimos_chr1_4603801_4603807_nonref	Mad_F6	up	bamControl	106	42	0.101941748	1.23E-43	chr1_4603801_4603807_nonref	RLC_Deimos	RLC
RLC_Deimos_chr1_4603801_4603807_nonref	Ste_A11	down	bamControl	106	31	0.058252427	7.87E-44	chr1_4603801_4603807_nonref	RLC_Deimos	RLC
RLC_Deimos_chr1_4603801_4603807_nonref	Ste_A11	up	bamControl	106	37	0.101941748	3.54E-32	chr1_4603801_4603807_nonref	RLC_Deimos	RLC
RLC_Deimos_chr1_4603801_4603807_nonref	Ste_B12	down	bamControl	106	11	0.038834951	9.19E-08	chr1_4603801_4603807_nonref	RLC_Deimos	RLC
RLC_Deimos_chr1_4603801_4603807_nonref	Ste_B12	up	bamControl	106	20	0.087378641	0.000104152	chr1_4603801_4603807_nonref	RLC_Deimos	RLC
RLC_Deimos_chr1_464438_464444_nonref	AUS_1A6	down	bamControl	106	32	0.097087379	9.99E-24	chr1_464438_464444_nonref	RLC_Deimos	RLC
RLC_Deimos_chr1_464438_464444_nonref	AUS_1A6	up	bamControl	106	35	0.111650485	6.07E-23	chr1_464438_464444_nonref	RLC_Deimos	RLC
RLC_Deimos_chr1_464438_464444_nonref	AUS_1H8	down	bamControl	106	21	0.067961165	1.06E-14	chr1_464438_464444_nonref	RLC_Deimos	RLC
RLC_Deimos_chr1_464438_464444_nonref	AUS_1H8	up	bamControl	106	39	0.165048544	2.44E-08	chr1_464438_464444_nonref	RLC_Deimos	RLC
RLC_Deimos_chr1_464438_464444_nonref	CH_3G3	down	bamControl	106	47	0.140776699	4.77E-34	chr1_464438_464444_nonref	RLC_Deimos	RLC
RLC_Deimos_chr1_464438_464444_nonref	CH_3G3	up	bamControl	106	36	0.121359223	1.91E-20	chr1_464438_464444_nonref	RLC_Deimos	RLC
RLC_Deimos_chr1_464438_464444_nonref	ORE.R_a123B_14	down	bamControl	106	18	0.058252427	4.29E-13	chr1_464438_464444_nonref	RLC_Deimos	RLC
RLC_Deimos_chr1_464438_464444_nonref	ORE.R_a123B_14	up	bamControl	106	22	0.082524272	4.09E-10	chr1_464438_464444_nonref	RLC_Deimos	RLC
RLC_Deimos_chr1_464714_464720_nonref	AUS_1A4	down	bamControl	106	28	0.077669903	5.59E-25	chr1_464714_464720_nonref	RLC_Deimos	RLC
RLC_Deimos_chr1_464714_464720_nonref	AUS_1A4	up	bamControl	106	31	0.111650485	6.72E-15	chr1_464714_464720_nonref	RLC_Deimos	RLC
RLC_Deimos_chr1_464714_464720_nonref	AUS_1A5	down	bamControl	106	22	0.067961165	8.02E-17	chr1_464714_464720_nonref	RLC_Deimos	RLC
RLC_Deimos_chr1_464714_464720_nonref	AUS_1A5	up	bamControl	106	15	0.048543689	1.74E-11	chr1_464714_464720_nonref	RLC_Deimos	RLC
RLC_Deimos_chr1_464714_464720_nonref	AUS_1A6	down	bamControl	106	24	0.082524272	4.96E-14	chr1_464714_464720_nonref	RLC_Deimos	RLC
RLC_Deimos_chr1_464714_464720_nonref	AUS_1A6	up	bamControl	106	29	0.087378641	3.82E-22	chr1_464714_464720_nonref	RLC_Deimos	RLC
RLC_Deimos_chr1_464714_464720_nonref	AUS_1A9	down	bamControl	106	23	0.072815534	1.49E-16	chr1_464714_464720_nonref	RLC_Deimos	RLC
RLC_Deimos_chr1_464714_464720_nonref	AUS_1A9	up	bamControl	106	21	0.077669903	2.85E-10	chr1_464714_464720_nonref	RLC_Deimos	RLC
RLC_Deimos_chr1_464714_464720_nonref	AUS_1B1	down	bamControl	106	24	0.082524272	4.96E-14	chr1_464714_464720_nonref	RLC_Deimos	RLC
RLC_Deimos_chr1_464714_464720_nonref	AUS_1B1	up	bamControl	106	33	0.116504854	1.14E-16	chr1_464714_464720_nonref	RLC_Deimos	RLC
RLC_Deimos_chr1_464714_464720_nonref	AUS_1B2	down	bamControl	106	24	0.072815534	1.08E-18	chr1_464714_464720_nonref	RLC_Deimos	RLC
RLC_Deimos_chr1_464714_464720_nonref	AUS_1B2	up	bamControl	106	29	0.087378641	3.82E-22	chr1_464714_464720_nonref	RLC_Deimos	RLC
RLC_Deimos_chr1_464714_464720_nonref	AUS_1B7	down	bamControl	106	45	0.140776699	8.25E-30	chr1_464714_464720_nonref	RLC_Deimos	RLC
RLC_Deimos_chr1_464714_464720_nonref	AUS_1B7	up	bamControl	106	42	0.131067961	3.20E-28	chr1_464714_464720_nonref	RLC_Deimos	RLC
RLC_Deimos_chr1_464714_464720_nonref	AUS_1B8	down	bamControl	106	32	0.09223301	3.39E-26	chr1_464714_464720_nonref	RLC_Deimos	RLC
RLC_Deimos_chr1_464714_464720_nonref	AUS_1B8	up	bamControl	106	39	0.116504854	4.93E-29	chr1_464714_464720_nonref	RLC_Deimos	RLC
RLC_Deimos_chr1_464714_464720_nonref	AUS_1C1	down	bamControl	106	36	0.111650485	4.83E-25	chr1_464714_464720_nonref	RLC_Deimos	RLC
RLC_Deimos_chr1_464714_464720_nonref	AUS_1C1	up	bamControl	106	41	0.121359223	6.74E-31	chr1_464714_464720_nonref	RLC_Deimos	RLC
RLC_Deimos_chr1_464714_464720_nonref	AUS_1C8	down	bamControl	106	44	0.150485437	3.04E-23	chr1_464714_464720_nonref	RLC_Deimos	RLC
RLC_Deimos_chr1_464714_464720_nonref	AUS_1C8	up	bamControl	106	37	0.101941748	3.54E-32	chr1_464714_464720_nonref	RLC_Deimos	RLC
RLC_Deimos_chr1_464714_464720_nonref	AUS_1D4	down	bamControl	106	27	0.09223301	1.23E-15	chr1_464714_464720_nonref	RLC_Deimos	RLC
RLC_Deimos_chr1_464714_464720_nonref	AUS_1D4	up	bamControl	106	24	0.058252427	1.35E-26	chr1_464714_464720_nonref	RLC_Deimos	RLC
RLC_Deimos_chr1_464714_464720_nonref	AUS_1D5	down	bamControl	106	29	0.072815534	6.13E-30	chr1_464714_464720_nonref	RLC_Deimos	RLC
RLC_Deimos_chr1_464714_464720_nonref	AUS_1D5	up	bamControl	106	29	0.09223301	9.46E-20	chr1_464714_464720_nonref	RLC_Deimos	RLC
RLC_Deimos_chr1_464714_464720_nonref	AUS_1D8	down	bamControl	106	32	0.077669903	3.56E-34	chr1_464714_464720_nonref	RLC_Deimos	RLC
RLC_Deimos_chr1_464714_464720_nonref	AUS_1D8	up	bamControl	106	31	0.101941748	2.82E-19	chr1_464714_464720_nonref	RLC_Deimos	RLC
RLC_Deimos_chr1_464714_464720_nonref	AUS_1E1	down	bamControl	106	33	0.111650485	7.60E-19	chr1_464714_464720_nonref	RLC_Deimos	RLC
RLC_Deimos_chr1_464714_464720_nonref	AUS_1E1	up	bamControl	106	31	0.106796117	4.83E-17	chr1_464714_464720_nonref	RLC_Deimos	RLC
RLC_Deimos_chr1_464714_464720_nonref	AUS_1E4	down	bamControl	106	22	0.067961165	8.02E-17	chr1_464714_464720_nonref	RLC_Deimos	RLC
RLC_Deimos_chr1_464714_464720_nonref	AUS_1E4	up	bamControl	106	19	0.063106796	7.48E-13	chr1_464714_464720_nonref	RLC_Deimos	RLC
RLC_Deimos_chr1_464714_464720_nonref	AUS_1F2	down	bamControl	106	22	0.063106796	2.61E-19	chr1_464714_464720_nonref	RLC_Deimos	RLC
RLC_Deimos_chr1_464714_464720_nonref	AUS_1F2	up	bamControl	106	35	0.106796117	2.61E-25	chr1_464714_464720_nonref	RLC_Deimos	RLC
RLC_Deimos_chr1_464714_464720_nonref	AUS_1F8	down	bamControl	106	24	0.058252427	1.35E-26	chr1_464714_464720_nonref	RLC_Deimos	RLC
RLC_Deimos_chr1_464714_464720_nonref	AUS_1F8	up	bamControl	106	25	0.087378641	7.80E-14	chr1_464714_464720_nonref	RLC_Deimos	RLC
RLC_Deimos_chr1_464714_464720_nonref	AUS_1G5	down	bamControl	106	16	0.053398058	3.08E-11	chr1_464714_464720_nonref	RLC_Deimos	RLC
RLC_Deimos_chr1_464714_464720_nonref	AUS_1G5	up	bamControl	106	32	0.106796117	4.68E-19	chr1_464714_464720_nonref	RLC_Deimos	RLC
RLC_Deimos_chr1_464714_464720_nonref	AUS_1H6	down	bamControl	106	23	0.082524272	4.81E-12	chr1_464714_464720_nonref	RLC_Deimos	RLC
RLC_Deimos_chr1_464714_464720_nonref	AUS_1H6	up	bamControl	106	23	0.09223301	5.15E-08	chr1_464714_464720_nonref	RLC_Deimos	RLC
RLC_Deimos_chr1_464714_464720_nonref	AUS_1H8	down	bamControl	106	31	0.101941748	2.82E-19	chr1_464714_464720_nonref	RLC_Deimos	RLC
RLC_Deimos_chr1_464714_464720_nonref	AUS_1H8	up	bamControl	106	23	0.072815534	1.49E-16	chr1_464714_464720_nonref	RLC_Deimos	RLC
RLC_Deimos_chr1_464714_464720_nonref	CH_3A5	down	bamControl	106	40	0.101941748	5.48E-39	chr1_464714_464720_nonref	RLC_Deimos	RLC
RLC_Deimos_chr1_464714_464720_nonref	CH_3A5	up	bamControl	106	33	0.106796117	4.16E-21	chr1_464714_464720_nonref	RLC_Deimos	RLC
RLC_Deimos_chr1_464714_464720_nonref	CH_3B4	down	bamControl	106	60	0.276699029	0.000195945	chr1_464714_464720_nonref	RLC_Deimos	RLC
RLC_Deimos_chr1_464714_464720_nonref	CH_3B4	up	bamControl	106	92	0.427184466	8.32E-05	chr1_464714_464720_nonref	RLC_Deimos	RLC
RLC_Deimos_chr1_464714_464720_nonref	CH_3F2	down	bamControl	106	30	0.116504854	5.22E-11	chr1_464714_464720_nonref	RLC_Deimos	RLC
RLC_Deimos_chr1_464714_464720_nonref	CH_3F2	up	bamControl	106	33	0.087378641	5.08E-31	chr1_464714_464720_nonref	RLC_Deimos	RLC
RLC_Deimos_chr1_464714_464720_nonref	CH_3F4	down	bamControl	106	24	0.063106796	7.86E-24	chr1_464714_464720_nonref	RLC_Deimos	RLC
RLC_Deimos_chr1_464714_464720_nonref	CH_3F4	up	bamControl	106	32	0.09223301	3.39E-26	chr1_464714_464720_nonref	RLC_Deimos	RLC
RLC_Deimos_chr1_464714_464720_nonref	CH_3F5	down	bamControl	106	30	0.082524272	7.22E-27	chr1_464714_464720_nonref	RLC_Deimos	RLC
RLC_Deimos_chr1_464714_464720_nonref	CH_3F5	up	bamControl	106	73	0.262135922	7.52E-31	chr1_464714_464720_nonref	RLC_Deimos	RLC
RLC_Deimos_chr1_464714_464720_nonref	CH17_1A11	down	bamControl	106	47	0.169902913	1.35E-20	chr1_464714_464720_nonref	RLC_Deimos	RLC
RLC_Deimos_chr1_464714_464720_nonref	CH17_1A11	up	bamControl	106	64	0.218446602	2.04E-32	chr1_464714_464720_nonref	RLC_Deimos	RLC
RLC_Deimos_chr1_464714_464720_nonref	CH17_1C65	down	bamControl	106	20	0.067961165	1.25E-12	chr1_464714_464720_nonref	RLC_Deimos	RLC
RLC_Deimos_chr1_464714_464720_nonref	CH17_1C65	up	bamControl	106	22	0.077669903	3.16E-12	chr1_464714_464720_nonref	RLC_Deimos	RLC
RLC_Deimos_chr1_464714_464720_nonref	CH17_3D6	down	bamControl	106	21	0.053398058	2.40E-22	chr1_464714_464720_nonref	RLC_Deimos	RLC
RLC_Deimos_chr1_464714_464720_nonref	CH17_3D6	up	bamControl	106	21	0.053398058	2.40E-22	chr1_464714_464720_nonref	RLC_Deimos	RLC
RLC_Deimos_chr1_464714_464720_nonref	CH17_3I23	down	bamControl	106	20	0.063106796	5.90E-15	chr1_464714_464720_nonref	RLC_Deimos	RLC
RLC_Deimos_chr1_464714_464720_nonref	CH17_3I23	up	bamControl	106	25	0.087378641	7.80E-14	chr1_464714_464720_nonref	RLC_Deimos	RLC
RLC_Deimos_chr1_464714_464720_nonref	CH17_3M19	down	bamControl	106	41	0.106796117	1.38E-38	chr1_464714_464720_nonref	RLC_Deimos	RLC
RLC_Deimos_chr1_464714_464720_nonref	CH17_3M19	up	bamControl	106	58	0.189320388	1.20E-33	chr1_464714_464720_nonref	RLC_Deimos	RLC
RLC_Deimos_chr1_464714_464720_nonref	CH17_3N48	down	bamControl	106	15	0.063106796	4.00E-05	chr1_464714_464720_nonref	RLC_Deimos	RLC
RLC_Deimos_chr1_464714_464720_nonref	CH17_3N48	up	bamControl	106	31	0.116504854	7.59E-13	chr1_464714_464720_nonref	RLC_Deimos	RLC
RLC_Deimos_chr1_464714_464720_nonref	CH17_3O9	down	bamControl	106	45	0.140776699	8.25E-30	chr1_464714_464720_nonref	RLC_Deimos	RLC
RLC_Deimos_chr1_464714_464720_nonref	CH17_3O9	up	bamControl	106	65	0.242718447	5.52E-24	chr1_464714_464720_nonref	RLC_Deimos	RLC
RLC_Deimos_chr1_464714_464720_nonref	CH17_3Q9	down	bamControl	106	41	0.121359223	6.74E-31	chr1_464714_464720_nonref	RLC_Deimos	RLC
RLC_Deimos_chr1_464714_464720_nonref	CH17_3Q9	up	bamControl	106	46	0.165048544	9.29E-21	chr1_464714_464720_nonref	RLC_Deimos	RLC
RLC_Deimos_chr1_464714_464720_nonref	CH17_3V21	down	bamControl	106	23	0.048543689	4.42E-30	chr1_464714_464720_nonref	RLC_Deimos	RLC
RLC_Deimos_chr1_464714_464720_nonref	CH17_3V21	up	bamControl	106	40	0.140776699	1.11E-19	chr1_464714_464720_nonref	RLC_Deimos	RLC
RLC_Deimos_chr1_464714_464720_nonref	Mad_A6	down	bamControl	106	46	0.101941748	3.71E-53	chr1_464714_464720_nonref	RLC_Deimos	RLC
RLC_Deimos_chr1_464714_464720_nonref	Mad_A6	up	bamControl	106	38	0.072815534	7.42E-52	chr1_464714_464720_nonref	RLC_Deimos	RLC
RLC_Deimos_chr1_464714_464720_nonref	Mad_D2	down	bamControl	106	52	0.121359223	6.59E-56	chr1_464714_464720_nonref	RLC_Deimos	RLC
RLC_Deimos_chr1_464714_464720_nonref	Mad_D2	up	bamControl	106	59	0.169902913	3.11E-45	chr1_464714_464720_nonref	RLC_Deimos	RLC
RLC_Deimos_chr1_464714_464720_nonref	Mad_D4	down	bamControl	106	37	0.082524272	3.20E-43	chr1_464714_464720_nonref	RLC_Deimos	RLC
RLC_Deimos_chr1_464714_464720_nonref	Mad_D4	up	bamControl	106	38	0.116504854	6.78E-27	chr1_464714_464720_nonref	RLC_Deimos	RLC
RLC_Deimos_chr1_464714_464720_nonref	Mad_E2	down	bamControl	106	21	0.04368932	3.26E-28	chr1_464714_464720_nonref	RLC_Deimos	RLC
RLC_Deimos_chr1_464714_464720_nonref	Mad_E2	up	bamControl	106	36	0.063106796	2.41E-53	chr1_464714_464720_nonref	RLC_Deimos	RLC
RLC_Deimos_chr1_464714_464720_nonref	Mad_E3	down	bamControl	106	58	0.097087379	1.41E-86	chr1_464714_464720_nonref	RLC_Deimos	RLC
RLC_Deimos_chr1_464714_464720_nonref	Mad_E3	up	bamControl	106	49	0.082524272	1.88E-73	chr1_464714_464720_nonref	RLC_Deimos	RLC
RLC_Deimos_chr1_464714_464720_nonref	Mad_E4	down	bamControl	106	24	0.033980583	5.52E-43	chr1_464714_464720_nonref	RLC_Deimos	RLC
RLC_Deimos_chr1_464714_464720_nonref	Mad_E4	up	bamControl	106	48	0.116504854	2.63E-49	chr1_464714_464720_nonref	RLC_Deimos	RLC
RLC_Deimos_chr1_464714_464720_nonref	Mad_E5	down	bamControl	106	34	0.048543689	8.76E-59	chr1_464714_464720_nonref	RLC_Deimos	RLC
RLC_Deimos_chr1_464714_464720_nonref	Mad_E5	up	bamControl	106	66	0.155339806	4.12E-69	chr1_464714_464720_nonref	RLC_Deimos	RLC
RLC_Deimos_chr1_464714_464720_nonref	Mad_E7	down	bamControl	106	30	0.067961165	3.71E-35	chr1_464714_464720_nonref	RLC_Deimos	RLC
RLC_Deimos_chr1_464714_464720_nonref	Mad_E7	up	bamControl	106	47	0.082524272	2.91E-68	chr1_464714_464720_nonref	RLC_Deimos	RLC
RLC_Deimos_chr1_464714_464720_nonref	Mad_F6	down	bamControl	106	28	0.087378641	5.24E-20	chr1_464714_464720_nonref	RLC_Deimos	RLC
RLC_Deimos_chr1_464714_464720_nonref	Mad_F6	up	bamControl	106	42	0.097087379	1.79E-46	chr1_464714_464720_nonref	RLC_Deimos	RLC
RLC_Deimos_chr1_464714_464720_nonref	Mad_G2	down	bamControl	106	19	0.04368932	2.66E-23	chr1_464714_464720_nonref	RLC_Deimos	RLC
RLC_Deimos_chr1_464714_464720_nonref	Mad_G2	up	bamControl	106	41	0.097087379	4.23E-44	chr1_464714_464720_nonref	RLC_Deimos	RLC
RLC_Deimos_chr1_464714_464720_nonref	Mad_G5	down	bamControl	106	45	0.09223301	9.47E-57	chr1_464714_464720_nonref	RLC_Deimos	RLC
RLC_Deimos_chr1_464714_464720_nonref	Mad_G5	up	bamControl	106	43	0.082524272	4.74E-58	chr1_464714_464720_nonref	RLC_Deimos	RLC
RLC_Deimos_chr1_464714_464720_nonref	Mad_H4	down	bamControl	106	43	0.087378641	6.83E-55	chr1_464714_464720_nonref	RLC_Deimos	RLC
RLC_Deimos_chr1_464714_464720_nonref	Mad_H4	up	bamControl	106	33	0.077669903	1.54E-36	chr1_464714_464720_nonref	RLC_Deimos	RLC
RLC_Deimos_chr1_464714_464720_nonref	ORE.R_a123B_14	down	bamControl	106	23	0.058252427	3.02E-24	chr1_464714_464720_nonref	RLC_Deimos	RLC
RLC_Deimos_chr1_464714_464720_nonref	ORE.R_a123B_14	up	bamControl	106	16	0.063106796	6.28E-07	chr1_464714_464720_nonref	RLC_Deimos	RLC
RLC_Deimos_chr1_464714_464720_nonref	ORE.R_a123B_2	down	bamControl	106	20	0.063106796	5.90E-15	chr1_464714_464720_nonref	RLC_Deimos	RLC
RLC_Deimos_chr1_464714_464720_nonref	ORE.R_a123B_2	up	bamControl	106	25	0.072815534	7.15E-21	chr1_464714_464720_nonref	RLC_Deimos	RLC
RLC_Deimos_chr1_464714_464720_nonref	ORE.R_a123B_5	down	bamControl	106	22	0.072815534	1.84E-14	chr1_464714_464720_nonref	RLC_Deimos	RLC
RLC_Deimos_chr1_464714_464720_nonref	ORE.R_a123B_5	up	bamControl	106	34	0.121359223	1.71E-16	chr1_464714_464720_nonref	RLC_Deimos	RLC
RLC_Deimos_chr1_464714_464720_nonref	ORE.R_a123B_7	down	bamControl	106	37	0.121359223	1.78E-22	chr1_464714_464720_nonref	RLC_Deimos	RLC
RLC_Deimos_chr1_464714_464720_nonref	ORE.R_a123B_7	up	bamControl	106	33	0.121359223	1.41E-14	chr1_464714_464720_nonref	RLC_Deimos	RLC
RLC_Deimos_chr1_464714_464720_nonref	ORE.R_a123B_8	down	bamControl	106	20	0.067961165	1.25E-12	chr1_464714_464720_nonref	RLC_Deimos	RLC
RLC_Deimos_chr1_464714_464720_nonref	ORE.R_a123B_8	up	bamControl	106	31	0.116504854	7.59E-13	chr1_464714_464720_nonref	RLC_Deimos	RLC
RLC_Deimos_chr1_464714_464720_nonref	ORE.R_a124A_1	down	bamControl	106	24	0.058252427	1.35E-26	chr1_464714_464720_nonref	RLC_Deimos	RLC
RLC_Deimos_chr1_464714_464720_nonref	ORE.R_a124A_1	up	bamControl	106	21	0.058252427	1.18E-19	chr1_464714_464720_nonref	RLC_Deimos	RLC
RLC_Deimos_chr1_464714_464720_nonref	ORE.R_a124A_5	down	bamControl	106	21	0.053398058	2.40E-22	chr1_464714_464720_nonref	RLC_Deimos	RLC
RLC_Deimos_chr1_464714_464720_nonref	ORE.R_a124A_5	up	bamControl	106	44	0.131067961	1.80E-32	chr1_464714_464720_nonref	RLC_Deimos	RLC
RLC_Deimos_chr1_464714_464720_nonref	ORE.S_a152A_6	down	bamControl	106	44	0.121359223	1.76E-37	chr1_464714_464720_nonref	RLC_Deimos	RLC
RLC_Deimos_chr1_464714_464720_nonref	ORE.S_a152A_6	up	bamControl	106	34	0.140776699	9.58E-09	chr1_464714_464720_nonref	RLC_Deimos	RLC
RLC_Deimos_chr1_464714_464720_nonref	ORE.S_a153B_6	down	bamControl	106	26	0.106796117	1.06E-07	chr1_464714_464720_nonref	RLC_Deimos	RLC
RLC_Deimos_chr1_464714_464720_nonref	ORE.S_a153B_6	up	bamControl	106	38	0.150485437	5.71E-12	chr1_464714_464720_nonref	RLC_Deimos	RLC
RLC_Deimos_chr1_464714_464720_nonref	ORE.S_a154A_15	down	bamControl	106	25	0.063106796	3.81E-26	chr1_464714_464720_nonref	RLC_Deimos	RLC
RLC_Deimos_chr1_464714_464720_nonref	ORE.S_a154A_15	up	bamControl	106	23	0.058252427	3.02E-24	chr1_464714_464720_nonref	RLC_Deimos	RLC
RLC_Deimos_chr1_464714_464720_nonref	Ste_A10	down	bamControl	106	14	0.029126214	4.05E-20	chr1_464714_464720_nonref	RLC_Deimos	RLC
RLC_Deimos_chr1_464714_464720_nonref	Ste_A10	up	bamControl	106	29	0.067961165	9.28E-33	chr1_464714_464720_nonref	RLC_Deimos	RLC
RLC_Deimos_chr1_464714_464720_nonref	Ste_A12	down	bamControl	106	30	0.072815534	2.79E-32	chr1_464714_464720_nonref	RLC_Deimos	RLC
RLC_Deimos_chr1_464714_464720_nonref	Ste_A12	up	bamControl	106	40	0.063106796	7.79E-64	chr1_464714_464720_nonref	RLC_Deimos	RLC
RLC_Deimos_chr1_464714_464720_nonref	Ste_A18	down	bamControl	106	22	0.038834951	5.08E-34	chr1_464714_464720_nonref	RLC_Deimos	RLC
RLC_Deimos_chr1_464714_464720_nonref	Ste_A18	up	bamControl	106	57	0.111650485	4.11E-74	chr1_464714_464720_nonref	RLC_Deimos	RLC
RLC_Deimos_chr1_464714_464720_nonref	Ste_A27	down	bamControl	106	45	0.097087379	1.05E-53	chr1_464714_464720_nonref	RLC_Deimos	RLC
RLC_Deimos_chr1_464714_464720_nonref	Ste_A27	up	bamControl	106	44	0.101941748	2.32E-48	chr1_464714_464720_nonref	RLC_Deimos	RLC
RLC_Deimos_chr1_464714_464720_nonref	Ste_A8	down	bamControl	106	27	0.053398058	6.24E-37	chr1_464714_464720_nonref	RLC_Deimos	RLC
RLC_Deimos_chr1_464714_464720_nonref	Ste_A8	up	bamControl	106	45	0.101941748	9.45E-51	chr1_464714_464720_nonref	RLC_Deimos	RLC
RLC_Deimos_chr1_464714_464720_nonref	Ste_B1	down	bamControl	106	36	0.058252427	8.28E-57	chr1_464714_464720_nonref	RLC_Deimos	RLC
RLC_Deimos_chr1_464714_464720_nonref	Ste_B1	up	bamControl	106	41	0.058252427	3.25E-70	chr1_464714_464720_nonref	RLC_Deimos	RLC
RLC_Deimos_chr1_464714_464720_nonref	Ste_B12	down	bamControl	106	48	0.072815534	6.53E-78	chr1_464714_464720_nonref	RLC_Deimos	RLC
RLC_Deimos_chr1_464714_464720_nonref	Ste_B12	up	bamControl	106	40	0.072815534	6.05E-57	chr1_464714_464720_nonref	RLC_Deimos	RLC
RLC_Deimos_chr1_464714_464720_nonref	Ste_B15	down	bamControl	106	45	0.067961165	1.53E-73	chr1_464714_464720_nonref	RLC_Deimos	RLC
RLC_Deimos_chr1_464714_464720_nonref	Ste_B15	up	bamControl	106	57	0.116504854	5.45E-71	chr1_464714_464720_nonref	RLC_Deimos	RLC
RLC_Deimos_chr1_464714_464720_nonref	Ste_B17	down	bamControl	106	27	0.038834951	2.41E-47	chr1_464714_464720_nonref	RLC_Deimos	RLC
RLC_Deimos_chr1_464714_464720_nonref	Ste_B17	up	bamControl	106	51	0.09223301	7.31E-72	chr1_464714_464720_nonref	RLC_Deimos	RLC
RLC_Deimos_chr1_464714_464720_nonref	Ste_B19	down	bamControl	106	29	0.048543689	2.07E-45	chr1_464714_464720_nonref	RLC_Deimos	RLC
RLC_Deimos_chr1_464714_464720_nonref	Ste_B19	up	bamControl	106	35	0.082524272	1.98E-38	chr1_464714_464720_nonref	RLC_Deimos	RLC
RLC_Deimos_chr1_464714_464720_nonref	Ste_B2	down	bamControl	106	30	0.058252427	2.70E-41	chr1_464714_464720_nonref	RLC_Deimos	RLC
RLC_Deimos_chr1_464714_464720_nonref	Ste_B2	up	bamControl	106	23	0.04368932	2.96E-33	chr1_464714_464720_nonref	RLC_Deimos	RLC
RLC_Deimos_chr1_464714_464720_nonref	Ste_B3	down	bamControl	106	47	0.082524272	2.91E-68	chr1_464714_464720_nonref	RLC_Deimos	RLC
RLC_Deimos_chr1_464714_464720_nonref	Ste_B3	up	bamControl	106	57	0.063106796	7.92E-111	chr1_464714_464720_nonref	RLC_Deimos	RLC
RLC_Deimos_chr1_464714_464720_nonref	Ste_B4	down	bamControl	106	42	0.150485437	2.45E-19	chr1_464714_464720_nonref	RLC_Deimos	RLC
RLC_Deimos_chr1_464714_464720_nonref	Ste_B4	up	bamControl	106	30	0.04368932	1.05E-51	chr1_464714_464720_nonref	RLC_Deimos	RLC
RLC_Deimos_chr1_464714_464720_nonref	Ste_B8	down	bamControl	106	38	0.111650485	2.51E-29	chr1_464714_464720_nonref	RLC_Deimos	RLC
RLC_Deimos_chr1_464714_464720_nonref	Ste_B8	up	bamControl	106	53	0.09223301	5.22E-77	chr1_464714_464720_nonref	RLC_Deimos	RLC
RLC_Deimos_chr1_4792999_4793005_nonref	Mad_B1	down	bamControl	106	43	0.09223301	7.82E-52	chr1_4792999_4793005_nonref	RLC_Deimos	RLC
RLC_Deimos_chr1_4792999_4793005_nonref	Mad_B1	up	bamControl	106	41	0.087378641	5.82E-50	chr1_4792999_4793005_nonref	RLC_Deimos	RLC
RLC_Deimos_chr1_481783_481789_nonref	Mad_A1	down	bamControl	106	56	0.13592233	7.28E-57	chr1_481783_481789_nonref	RLC_Deimos	RLC
RLC_Deimos_chr1_481783_481789_nonref	Mad_A1	up	bamControl	106	47	0.131067961	5.07E-39	chr1_481783_481789_nonref	RLC_Deimos	RLC
RLC_Deimos_chr1_481783_481789_nonref	Mad_A3	down	bamControl	106	38	0.097087379	4.28E-37	chr1_481783_481789_nonref	RLC_Deimos	RLC
RLC_Deimos_chr1_481783_481789_nonref	Mad_A3	up	bamControl	106	43	0.09223301	7.82E-52	chr1_481783_481789_nonref	RLC_Deimos	RLC
RLC_Deimos_chr1_481783_481789_nonref	Mad_D1	down	bamControl	106	27	0.121359223	0.000272056	chr1_481783_481789_nonref	RLC_Deimos	RLC
RLC_Deimos_chr1_481783_481789_nonref	Mad_D1	up	bamControl	106	18	0.077669903	7.37E-05	chr1_481783_481789_nonref	RLC_Deimos	RLC
RLC_Deimos_chr1_5005147_5005153_nonref	AUS_1D5	down	bamControl	106	25	0.097087379	1.07E-09	chr1_5005147_5005153_nonref	RLC_Deimos	RLC
RLC_Deimos_chr1_5005147_5005153_nonref	AUS_1D5	up	bamControl	106	35	0.101941748	9.27E-28	chr1_5005147_5005153_nonref	RLC_Deimos	RLC
RLC_Deimos_chr1_5005147_5005153_nonref	CH_15	down	bamControl	106	136	0.451456311	1.54E-70	chr1_5005147_5005153_nonref	RLC_Deimos	RLC
RLC_Deimos_chr1_5005147_5005153_nonref	CH_15	up	bamControl	106	103	0.349514563	6.66E-51	chr1_5005147_5005153_nonref	RLC_Deimos	RLC
RLC_Deimos_chr1_5005147_5005153_nonref	CH_3A9	down	bamControl	106	53	0.165048544	7.90E-35	chr1_5005147_5005153_nonref	RLC_Deimos	RLC
RLC_Deimos_chr1_5005147_5005153_nonref	CH_3A9	up	bamControl	106	53	0.145631068	1.16E-44	chr1_5005147_5005153_nonref	RLC_Deimos	RLC
RLC_Deimos_chr1_5005147_5005153_nonref	CH_3H1	down	bamControl	106	39	0.121359223	1.25E-26	chr1_5005147_5005153_nonref	RLC_Deimos	RLC
RLC_Deimos_chr1_5005147_5005153_nonref	CH_3H1	up	bamControl	106	37	0.155339806	1.71E-08	chr1_5005147_5005153_nonref	RLC_Deimos	RLC
RLC_Deimos_chr1_5005147_5005153_nonref	CH_3H3	down	bamControl	106	51	0.194174757	5.01E-18	chr1_5005147_5005153_nonref	RLC_Deimos	RLC
RLC_Deimos_chr1_5005147_5005153_nonref	CH_3H3	up	bamControl	106	47	0.165048544	1.09E-22	chr1_5005147_5005153_nonref	RLC_Deimos	RLC
RLC_Deimos_chr1_5005147_5005153_nonref	CH17_1H32	down	bamControl	106	42	0.126213592	1.31E-30	chr1_5005147_5005153_nonref	RLC_Deimos	RLC
RLC_Deimos_chr1_5005147_5005153_nonref	CH17_1H32	up	bamControl	106	62	0.194174757	1.37E-39	chr1_5005147_5005153_nonref	RLC_Deimos	RLC
RLC_Deimos_chr1_5005147_5005153_nonref	CH17_3C19	down	bamControl	106	14	0.04368932	9.30E-12	chr1_5005147_5005153_nonref	RLC_Deimos	RLC
RLC_Deimos_chr1_5005147_5005153_nonref	CH17_3C19	up	bamControl	106	20	0.077669903	2.21E-08	chr1_5005147_5005153_nonref	RLC_Deimos	RLC
RLC_Deimos_chr1_5005147_5005153_nonref	Mad_A5	down	bamControl	106	50	0.111650485	6.44E-57	chr1_5005147_5005153_nonref	RLC_Deimos	RLC
RLC_Deimos_chr1_5005147_5005153_nonref	Mad_A5	up	bamControl	106	25	0.04368932	2.08E-38	chr1_5005147_5005153_nonref	RLC_Deimos	RLC
RLC_Deimos_chr1_5005147_5005153_nonref	Mad_B4	down	bamControl	106	37	0.072815534	2.45E-49	chr1_5005147_5005153_nonref	RLC_Deimos	RLC
RLC_Deimos_chr1_5005147_5005153_nonref	Mad_B4	up	bamControl	106	35	0.097087379	2.72E-30	chr1_5005147_5005153_nonref	RLC_Deimos	RLC
RLC_Deimos_chr1_5005147_5005153_nonref	Mad_C6	down	bamControl	106	50	0.101941748	6.08E-63	chr1_5005147_5005153_nonref	RLC_Deimos	RLC
RLC_Deimos_chr1_5005147_5005153_nonref	Mad_C6	up	bamControl	106	30	0.072815534	2.79E-32	chr1_5005147_5005153_nonref	RLC_Deimos	RLC
RLC_Deimos_chr1_5005147_5005153_nonref	Mad_E5	down	bamControl	106	59	0.111650485	3.84E-79	chr1_5005147_5005153_nonref	RLC_Deimos	RLC
RLC_Deimos_chr1_5005147_5005153_nonref	Mad_E5	up	bamControl	106	38	0.097087379	4.28E-37	chr1_5005147_5005153_nonref	RLC_Deimos	RLC
RLC_Deimos_chr1_5005147_5005153_nonref	Mad_E6	down	bamControl	106	54	0.082524272	1.19E-86	chr1_5005147_5005153_nonref	RLC_Deimos	RLC
RLC_Deimos_chr1_5005147_5005153_nonref	Mad_E6	up	bamControl	106	40	0.087378641	1.60E-47	chr1_5005147_5005153_nonref	RLC_Deimos	RLC
RLC_Deimos_chr1_5005147_5005153_nonref	Mad_F1	down	bamControl	106	43	0.048543689	6.88E-84	chr1_5005147_5005153_nonref	RLC_Deimos	RLC
RLC_Deimos_chr1_5005147_5005153_nonref	Mad_F1	up	bamControl	106	18	0.038834951	7.33E-24	chr1_5005147_5005153_nonref	RLC_Deimos	RLC
RLC_Deimos_chr1_5005147_5005153_nonref	Mad_H7	down	bamControl	106	55	0.140776699	8.21E-52	chr1_5005147_5005153_nonref	RLC_Deimos	RLC
RLC_Deimos_chr1_5005147_5005153_nonref	Mad_H7	up	bamControl	106	40	0.097087379	9.59E-42	chr1_5005147_5005153_nonref	RLC_Deimos	RLC
RLC_Deimos_chr1_5005147_5005153_nonref	ORE.R_a123B_18	down	bamControl	106	70	0.208737864	2.38E-49	chr1_5005147_5005153_nonref	RLC_Deimos	RLC
RLC_Deimos_chr1_5005147_5005153_nonref	ORE.R_a123B_18	up	bamControl	106	53	0.169902913	1.65E-32	chr1_5005147_5005153_nonref	RLC_Deimos	RLC
RLC_Deimos_chr1_5005147_5005153_nonref	ORE.S_a153B_3	down	bamControl	106	34	0.121359223	1.71E-16	chr1_5005147_5005153_nonref	RLC_Deimos	RLC
RLC_Deimos_chr1_5005147_5005153_nonref	ORE.S_a153B_3	up	bamControl	106	23	0.082524272	4.81E-12	chr1_5005147_5005153_nonref	RLC_Deimos	RLC
RLC_Deimos_chr1_5005147_5005153_nonref	ORE.S_a153B_5	down	bamControl	106	21	0.072815534	2.02E-12	chr1_5005147_5005153_nonref	RLC_Deimos	RLC
RLC_Deimos_chr1_5005147_5005153_nonref	ORE.S_a153B_5	up	bamControl	106	34	0.126213592	2.00E-14	chr1_5005147_5005153_nonref	RLC_Deimos	RLC
RLC_Deimos_chr1_5005147_5005153_nonref	Ste_A18	down	bamControl	106	53	0.097087379	1.13E-73	chr1_5005147_5005153_nonref	RLC_Deimos	RLC
RLC_Deimos_chr1_5005147_5005153_nonref	Ste_A18	up	bamControl	106	39	0.087378641	4.21E-45	chr1_5005147_5005153_nonref	RLC_Deimos	RLC
RLC_Deimos_chr1_5005147_5005153_nonref	Ste_A24	down	bamControl	106	48	0.077669903	2.55E-74	chr1_5005147_5005153_nonref	RLC_Deimos	RLC
RLC_Deimos_chr1_5005147_5005153_nonref	Ste_A24	up	bamControl	106	55	0.106796117	2.86E-72	chr1_5005147_5005153_nonref	RLC_Deimos	RLC
RLC_Deimos_chr1_5005147_5005153_nonref	Ste_A25	down	bamControl	106	47	0.106796117	1.24E-52	chr1_5005147_5005153_nonref	RLC_Deimos	RLC
RLC_Deimos_chr1_5005147_5005153_nonref	Ste_A25	up	bamControl	106	37	0.063106796	6.09E-56	chr1_5005147_5005153_nonref	RLC_Deimos	RLC
RLC_Deimos_chr1_5005147_5005153_nonref	Ste_A3	down	bamControl	106	39	0.077669903	3.48E-51	chr1_5005147_5005153_nonref	RLC_Deimos	RLC
RLC_Deimos_chr1_5005147_5005153_nonref	Ste_A3	up	bamControl	106	23	0.048543689	4.42E-30	chr1_5005147_5005153_nonref	RLC_Deimos	RLC
RLC_Deimos_chr1_5005147_5005153_nonref	Ste_B20	down	bamControl	106	44	0.106796117	1.58E-45	chr1_5005147_5005153_nonref	RLC_Deimos	RLC
RLC_Deimos_chr1_5005147_5005153_nonref	Ste_B20	up	bamControl	106	36	0.082524272	8.15E-41	chr1_5005147_5005153_nonref	RLC_Deimos	RLC
RLC_Deimos_chr1_5005147_5005153_nonref	Ste_B23	down	bamControl	106	36	0.101941748	5.91E-30	chr1_5005147_5005153_nonref	RLC_Deimos	RLC
RLC_Deimos_chr1_5005147_5005153_nonref	Ste_B23	up	bamControl	106	32	0.063106796	3.88E-43	chr1_5005147_5005153_nonref	RLC_Deimos	RLC
RLC_Deimos_chr1_5031394_5031400_nonref	CH17_3H33	down	bamControl	106	25	0.077669903	2.05E-18	chr1_5031394_5031400_nonref	RLC_Deimos	RLC
RLC_Deimos_chr1_5031394_5031400_nonref	CH17_3H33	up	bamControl	106	27	0.097087379	1.80E-13	chr1_5031394_5031400_nonref	RLC_Deimos	RLC
RLC_Deimos_chr1_506529_506535_nonref	AUS_1F3	down	bamControl	106	39	0.145631068	1.04E-15	chr1_506529_506535_nonref	RLC_Deimos	RLC
RLC_Deimos_chr1_506529_506535_nonref	AUS_1F3	up	bamControl	106	42	0.131067961	3.20E-28	chr1_506529_506535_nonref	RLC_Deimos	RLC
RLC_Deimos_chr1_506529_506535_nonref	ISR_Ar_21a	down	bamControl	106	41	0.189320388	0.000981907	chr1_506529_506535_nonref	RLC_Deimos	RLC
RLC_Deimos_chr1_506529_506535_nonref	ISR_Ar_21a	up	bamControl	106	40	0.184466019	0.000911577	chr1_506529_506535_nonref	RLC_Deimos	RLC
RLC_Deimos_chr1_506529_506535_nonref	Ste_B20	down	bamControl	106	17	0.072815534	6.09E-05	chr1_506529_506535_nonref	RLC_Deimos	RLC
RLC_Deimos_chr1_506529_506535_nonref	Ste_B20	up	bamControl	106	22	0.097087379	0.000141837	chr1_506529_506535_nonref	RLC_Deimos	RLC
RLC_Deimos_chr1_5107944_5107950_nonref	CH17_1B73	down	bamControl	106	39	0.121359223	1.25E-26	chr1_5107944_5107950_nonref	RLC_Deimos	RLC
RLC_Deimos_chr1_5107944_5107950_nonref	CH17_1B73	up	bamControl	106	54	0.17961165	4.99E-30	chr1_5107944_5107950_nonref	RLC_Deimos	RLC
RLC_Deimos_chr1_5229632_5229637_nonref	AUS_1B7	down	bamControl	105	34	0.156097561	0.000564148	chr1_5229632_5229637_nonref	RLC_Deimos	RLC
RLC_Deimos_chr1_5229632_5229637_nonref	AUS_1B7	up	bamControl	105	39	0.180487805	0.00085639	chr1_5229632_5229637_nonref	RLC_Deimos	RLC
RLC_Deimos_chr1_5229632_5229637_nonref	AUS_1C1	down	bamControl	105	62	0.195121951	1.53E-39	chr1_5229632_5229637_nonref	RLC_Deimos	RLC
RLC_Deimos_chr1_5229632_5229637_nonref	AUS_1C1	up	bamControl	105	44	0.156097561	4.54E-21	chr1_5229632_5229637_nonref	RLC_Deimos	RLC
RLC_Deimos_chr1_5229632_5229637_nonref	AUS_1D5	down	bamControl	105	37	0.112195122	3.87E-27	chr1_5229632_5229637_nonref	RLC_Deimos	RLC
RLC_Deimos_chr1_5229632_5229637_nonref	AUS_1D5	up	bamControl	105	30	0.107317073	4.72E-15	chr1_5229632_5229637_nonref	RLC_Deimos	RLC
RLC_Deimos_chr1_5229632_5229637_nonref	AUS_1E1	down	bamControl	105	34	0.156097561	0.000564148	chr1_5229632_5229637_nonref	RLC_Deimos	RLC
RLC_Deimos_chr1_5229632_5229637_nonref	AUS_1E1	up	bamControl	105	28	0.126829268	0.000309263	chr1_5229632_5229637_nonref	RLC_Deimos	RLC
RLC_Deimos_chr1_5229632_5229637_nonref	CH_3A9	down	bamControl	105	66	0.185365854	5.60E-53	chr1_5229632_5229637_nonref	RLC_Deimos	RLC
RLC_Deimos_chr1_5229632_5229637_nonref	CH_3A9	up	bamControl	105	50	0.151219512	1.39E-35	chr1_5229632_5229637_nonref	RLC_Deimos	RLC
RLC_Deimos_chr1_5229632_5229637_nonref	CH_3F1	down	bamControl	105	61	0.209756098	8.73E-31	chr1_5229632_5229637_nonref	RLC_Deimos	RLC
RLC_Deimos_chr1_5229632_5229637_nonref	CH_3F1	up	bamControl	105	42	0.146341463	1.98E-21	chr1_5229632_5229637_nonref	RLC_Deimos	RLC
RLC_Deimos_chr1_5229632_5229637_nonref	CH17_1A27	down	bamControl	105	95	0.312195122	1.86E-52	chr1_5229632_5229637_nonref	RLC_Deimos	RLC
RLC_Deimos_chr1_5229632_5229637_nonref	CH17_1A27	up	bamControl	105	124	0.434146341	1.59E-55	chr1_5229632_5229637_nonref	RLC_Deimos	RLC
RLC_Deimos_chr1_5229632_5229637_nonref	CH17_1C52	down	bamControl	105	35	0.107317073	2.79E-25	chr1_5229632_5229637_nonref	RLC_Deimos	RLC
RLC_Deimos_chr1_5229632_5229637_nonref	CH17_1C52	up	bamControl	105	43	0.16097561	4.07E-17	chr1_5229632_5229637_nonref	RLC_Deimos	RLC
RLC_Deimos_chr1_5229632_5229637_nonref	CH17_3F2	down	bamControl	105	48	0.175609756	2.06E-20	chr1_5229632_5229637_nonref	RLC_Deimos	RLC
RLC_Deimos_chr1_5229632_5229637_nonref	CH17_3F2	up	bamControl	105	42	0.165853659	2.25E-13	chr1_5229632_5229637_nonref	RLC_Deimos	RLC
RLC_Deimos_chr1_5229632_5229637_nonref	CH17_3I14	down	bamControl	105	18	0.073170732	1.13E-06	chr1_5229632_5229637_nonref	RLC_Deimos	RLC
RLC_Deimos_chr1_5229632_5229637_nonref	CH17_3I14	up	bamControl	105	14	0.048780488	2.21E-09	chr1_5229632_5229637_nonref	RLC_Deimos	RLC
RLC_Deimos_chr1_5229632_5229637_nonref	CH17_3W21	down	bamControl	105	37	0.156097561	1.76E-08	chr1_5229632_5229637_nonref	RLC_Deimos	RLC
RLC_Deimos_chr1_5229632_5229637_nonref	CH17_3W21	up	bamControl	105	35	0.131707317	2.92E-14	chr1_5229632_5229637_nonref	RLC_Deimos	RLC
RLC_Deimos_chr1_5229632_5229637_nonref	Mad_C1	down	bamControl	105	57	0.063414634	9.86E-111	chr1_5229632_5229637_nonref	RLC_Deimos	RLC
RLC_Deimos_chr1_5229632_5229637_nonref	Mad_C1	up	bamControl	105	55	0.087804878	1.25E-85	chr1_5229632_5229637_nonref	RLC_Deimos	RLC
RLC_Deimos_chr1_5229632_5229637_nonref	Mad_F4	down	bamControl	105	33	0.073170732	2.03E-39	chr1_5229632_5229637_nonref	RLC_Deimos	RLC
RLC_Deimos_chr1_5229632_5229637_nonref	Mad_F4	up	bamControl	105	54	0.151219512	2.85E-44	chr1_5229632_5229637_nonref	RLC_Deimos	RLC
RLC_Deimos_chr1_5229632_5229637_nonref	ORE.R_a123B_21	down	bamControl	105	65	0.185365854	8.77E-51	chr1_5229632_5229637_nonref	RLC_Deimos	RLC
RLC_Deimos_chr1_5229632_5229637_nonref	ORE.R_a123B_21	up	bamControl	105	54	0.165853659	6.87E-37	chr1_5229632_5229637_nonref	RLC_Deimos	RLC
RLC_Deimos_chr1_5229632_5229637_nonref	ORE.R_a124A_1	down	bamControl	105	62	0.117073171	2.04E-83	chr1_5229632_5229637_nonref	RLC_Deimos	RLC
RLC_Deimos_chr1_5229632_5229637_nonref	ORE.R_a124A_1	up	bamControl	105	47	0.141463415	5.23E-34	chr1_5229632_5229637_nonref	RLC_Deimos	RLC
RLC_Deimos_chr1_5229632_5229637_nonref	ORE.R_a124A_10	down	bamControl	105	40	0.117073171	3.67E-31	chr1_5229632_5229637_nonref	RLC_Deimos	RLC
RLC_Deimos_chr1_5229632_5229637_nonref	ORE.R_a124A_10	up	bamControl	105	22	0.058536585	6.57E-22	chr1_5229632_5229637_nonref	RLC_Deimos	RLC
RLC_Deimos_chr1_5229632_5229637_nonref	ORE.S_a153B_10	down	bamControl	105	36	0.117073171	1.12E-22	chr1_5229632_5229637_nonref	RLC_Deimos	RLC
RLC_Deimos_chr1_5229632_5229637_nonref	ORE.S_a153B_10	up	bamControl	105	24	0.092682927	8.13E-10	chr1_5229632_5229637_nonref	RLC_Deimos	RLC
RLC_Deimos_chr1_5229632_5229637_nonref	ORE.S_a153B_6	down	bamControl	105	50	0.136585366	4.42E-43	chr1_5229632_5229637_nonref	RLC_Deimos	RLC
RLC_Deimos_chr1_5229632_5229637_nonref	ORE.S_a153B_6	up	bamControl	105	45	0.151219512	3.28E-25	chr1_5229632_5229637_nonref	RLC_Deimos	RLC
RLC_Deimos_chr1_5229632_5229637_nonref	ORE.S_a154A_7	down	bamControl	105	36	0.12195122	2.02E-20	chr1_5229632_5229637_nonref	RLC_Deimos	RLC
RLC_Deimos_chr1_5229632_5229637_nonref	ORE.S_a154A_7	up	bamControl	105	25	0.087804878	8.10E-14	chr1_5229632_5229637_nonref	RLC_Deimos	RLC
RLC_Deimos_chr1_5229632_5229637_nonref	Ste_B1	down	bamControl	105	63	0.029268293	4.65E-168	chr1_5229632_5229637_nonref	RLC_Deimos	RLC
RLC_Deimos_chr1_5229632_5229637_nonref	Ste_B1	up	bamControl	105	40	0.082926829	1.66E-50	chr1_5229632_5229637_nonref	RLC_Deimos	RLC
RLC_Deimos_chr1_5229632_5229637_nonref	Ste_B18	down	bamControl	105	26	0.043902439	5.50E-41	chr1_5229632_5229637_nonref	RLC_Deimos	RLC
RLC_Deimos_chr1_5229632_5229637_nonref	Ste_B18	up	bamControl	105	33	0.068292683	1.88E-42	chr1_5229632_5229637_nonref	RLC_Deimos	RLC
RLC_Deimos_chr1_5229632_5229637_nonref	Ste_B22	down	bamControl	105	55	0.102439024	2.04E-75	chr1_5229632_5229637_nonref	RLC_Deimos	RLC
RLC_Deimos_chr1_5229632_5229637_nonref	Ste_B22	up	bamControl	105	35	0.048780488	1.86E-61	chr1_5229632_5229637_nonref	RLC_Deimos	RLC
RLC_Deimos_chr1_5229676_5229682_nonref	CH17_3W21	down	bamControl	106	39	0.131067961	4.79E-22	chr1_5229676_5229682_nonref	RLC_Deimos	RLC
RLC_Deimos_chr1_5229676_5229682_nonref	CH17_3W21	up	bamControl	106	28	0.111650485	2.45E-09	chr1_5229676_5229682_nonref	RLC_Deimos	RLC
RLC_Deimos_chr1_5229676_5229682_nonref	Mad_G1	down	bamControl	106	10	0.04368932	0.000927031	chr1_5229676_5229682_nonref	RLC_Deimos	RLC
RLC_Deimos_chr1_5229676_5229682_nonref	Mad_G1	up	bamControl	106	23	0.101941748	0.000163601	chr1_5229676_5229682_nonref	RLC_Deimos	RLC
RLC_Deimos_chr1_5229676_5229682_nonref	Ste_B15	down	bamControl	106	42	0.067961165	1.45E-65	chr1_5229676_5229682_nonref	RLC_Deimos	RLC
RLC_Deimos_chr1_5229676_5229682_nonref	Ste_B15	up	bamControl	106	39	0.058252427	8.32E-65	chr1_5229676_5229682_nonref	RLC_Deimos	RLC
RLC_Deimos_chr1_5251936_5251942_nonref	Mad_B5	down	bamControl	106	19	0.077669903	1.43E-06	chr1_5251936_5251942_nonref	RLC_Deimos	RLC
RLC_Deimos_chr1_5251936_5251942_nonref	Mad_B5	up	bamControl	106	20	0.087378641	0.000104152	chr1_5251936_5251942_nonref	RLC_Deimos	RLC
RLC_Deimos_chr1_5251936_5251942_nonref	Mad_D2	down	bamControl	106	27	0.116504854	6.99E-06	chr1_5251936_5251942_nonref	RLC_Deimos	RLC
RLC_Deimos_chr1_5251936_5251942_nonref	Mad_D2	up	bamControl	106	30	0.13592233	0.000378094	chr1_5251936_5251942_nonref	RLC_Deimos	RLC
RLC_Deimos_chr1_5251936_5251942_nonref	Mad_D5	down	bamControl	106	43	0.077669903	2.57E-61	chr1_5251936_5251942_nonref	RLC_Deimos	RLC
RLC_Deimos_chr1_5251936_5251942_nonref	Mad_D5	up	bamControl	106	54	0.09223301	1.34E-79	chr1_5251936_5251942_nonref	RLC_Deimos	RLC
RLC_Deimos_chr1_5251936_5251942_nonref	Mad_F3	down	bamControl	106	49	0.072815534	1.36E-80	chr1_5251936_5251942_nonref	RLC_Deimos	RLC
RLC_Deimos_chr1_5251936_5251942_nonref	Mad_F3	up	bamControl	106	32	0.063106796	3.88E-43	chr1_5251936_5251942_nonref	RLC_Deimos	RLC
RLC_Deimos_chr1_5251936_5251942_nonref	ORE.S_a153B_6	down	bamControl	106	48	0.140776699	3.36E-36	chr1_5251936_5251942_nonref	RLC_Deimos	RLC
RLC_Deimos_chr1_5251936_5251942_nonref	ORE.S_a153B_6	up	bamControl	106	33	0.13592233	7.80E-09	chr1_5251936_5251942_nonref	RLC_Deimos	RLC
RLC_Deimos_chr1_5251936_5251942_nonref	Ste_A20	down	bamControl	106	56	0.126213592	1.47E-62	chr1_5251936_5251942_nonref	RLC_Deimos	RLC
RLC_Deimos_chr1_5251936_5251942_nonref	Ste_A20	up	bamControl	106	53	0.111650485	3.32E-64	chr1_5251936_5251942_nonref	RLC_Deimos	RLC
RLC_Deimos_chr1_5251936_5251942_nonref	Ste_A25	down	bamControl	106	53	0.155339806	1.24E-39	chr1_5251936_5251942_nonref	RLC_Deimos	RLC
RLC_Deimos_chr1_5251936_5251942_nonref	Ste_A25	up	bamControl	106	64	0.145631068	4.35E-70	chr1_5251936_5251942_nonref	RLC_Deimos	RLC
RLC_Deimos_chr1_5251936_5251942_nonref	Ste_B14	down	bamControl	106	56	0.126213592	1.47E-62	chr1_5251936_5251942_nonref	RLC_Deimos	RLC
RLC_Deimos_chr1_5251936_5251942_nonref	Ste_B14	up	bamControl	106	53	0.155339806	1.24E-39	chr1_5251936_5251942_nonref	RLC_Deimos	RLC
RLC_Deimos_chr1_5251936_5251942_nonref	Ste_B5	down	bamControl	106	39	0.121359223	1.25E-26	chr1_5251936_5251942_nonref	RLC_Deimos	RLC
RLC_Deimos_chr1_5251936_5251942_nonref	Ste_B5	up	bamControl	106	37	0.053398058	3.84E-63	chr1_5251936_5251942_nonref	RLC_Deimos	RLC
RLC_Deimos_chr1_5292068_5292074_nonref	AUS_1B7	down	bamControl	106	51	0.17961165	4.22E-24	chr1_5292068_5292074_nonref	RLC_Deimos	RLC
RLC_Deimos_chr1_5292068_5292074_nonref	AUS_1B7	up	bamControl	106	50	0.169902913	1.96E-26	chr1_5292068_5292074_nonref	RLC_Deimos	RLC
RLC_Deimos_chr1_5362720_5362726_nonref	CH_3D1	down	bamControl	106	54	0.174757282	2.81E-32	chr1_5362720_5362726_nonref	RLC_Deimos	RLC
RLC_Deimos_chr1_5362720_5362726_nonref	CH_3D1	up	bamControl	106	33	0.082524272	9.93E-34	chr1_5362720_5362726_nonref	RLC_Deimos	RLC
RLC_Deimos_chr1_5362720_5362726_nonref	CH17_3D1	down	bamControl	106	23	0.063106796	1.49E-21	chr1_5362720_5362726_nonref	RLC_Deimos	RLC
RLC_Deimos_chr1_5362720_5362726_nonref	CH17_3D1	up	bamControl	106	15	0.058252427	4.58E-07	chr1_5362720_5362726_nonref	RLC_Deimos	RLC
RLC_Deimos_chr1_5362720_5362726_nonref	Mad_G1	down	bamControl	106	64	0.140776699	5.21E-73	chr1_5362720_5362726_nonref	RLC_Deimos	RLC
RLC_Deimos_chr1_5362720_5362726_nonref	Mad_G1	up	bamControl	106	28	0.053398058	1.85E-39	chr1_5362720_5362726_nonref	RLC_Deimos	RLC
RLC_Deimos_chr1_5362720_5362726_nonref	ORE.S_a153B_13	down	bamControl	106	31	0.101941748	2.82E-19	chr1_5362720_5362726_nonref	RLC_Deimos	RLC
RLC_Deimos_chr1_5362720_5362726_nonref	ORE.S_a153B_13	up	bamControl	106	39	0.13592233	7.32E-20	chr1_5362720_5362726_nonref	RLC_Deimos	RLC
RLC_Deimos_chr1_5362720_5362726_nonref	Ste_A21	down	bamControl	106	30	0.04368932	1.05E-51	chr1_5362720_5362726_nonref	RLC_Deimos	RLC
RLC_Deimos_chr1_5362720_5362726_nonref	Ste_A21	up	bamControl	106	37	0.072815534	2.45E-49	chr1_5362720_5362726_nonref	RLC_Deimos	RLC
RLC_Deimos_chr1_5384516_5384522_nonref	CH_3D8	down	bamControl	106	56	0.208737864	2.81E-21	chr1_5384516_5384522_nonref	RLC_Deimos	RLC
RLC_Deimos_chr1_5384516_5384522_nonref	CH_3D8	up	bamControl	106	56	0.140776699	4.13E-54	chr1_5384516_5384522_nonref	RLC_Deimos	RLC
RLC_Deimos_chr1_5384520_5384526_nonref	CH17_1A27	down	bamControl	106	106	0.393203883	4.90E-38	chr1_5384520_5384526_nonref	RLC_Deimos	RLC
RLC_Deimos_chr1_5384520_5384526_nonref	CH17_1A27	up	bamControl	106	115	0.32038835	4.62E-90	chr1_5384520_5384526_nonref	RLC_Deimos	RLC
RLC_Deimos_chr1_5384520_5384526_nonref	ORE.R_a123B_6	down	bamControl	106	22	0.097087379	0.000141837	chr1_5384520_5384526_nonref	RLC_Deimos	RLC
RLC_Deimos_chr1_5384520_5384526_nonref	ORE.R_a123B_6	up	bamControl	106	28	0.097087379	1.94E-15	chr1_5384520_5384526_nonref	RLC_Deimos	RLC
RLC_Deimos_chr1_5384520_5384526_nonref	Ste_A2	down	bamControl	106	73	0.155339806	6.61E-86	chr1_5384520_5384526_nonref	RLC_Deimos	RLC
RLC_Deimos_chr1_5384520_5384526_nonref	Ste_A2	up	bamControl	106	42	0.063106796	3.57E-69	chr1_5384520_5384526_nonref	RLC_Deimos	RLC
RLC_Deimos_chr1_5384520_5384526_nonref	Ste_B5	down	bamControl	106	49	0.116504854	1.18E-51	chr1_5384520_5384526_nonref	RLC_Deimos	RLC
RLC_Deimos_chr1_5384520_5384526_nonref	Ste_B5	up	bamControl	106	39	0.126213592	2.65E-24	chr1_5384520_5384526_nonref	RLC_Deimos	RLC
RLC_Deimos_chr1_543622_543628_nonref	Ste_A12	down	bamControl	106	39	0.097087379	2.07E-39	chr1_543622_543628_nonref	RLC_Deimos	RLC
RLC_Deimos_chr1_543622_543628_nonref	Ste_A12	up	bamControl	106	27	0.063106796	7.23E-31	chr1_543622_543628_nonref	RLC_Deimos	RLC
RLC_Deimos_chr1_543622_543628_nonref	Ste_A5	down	bamControl	106	10	0.04368932	0.000927031	chr1_543622_543628_nonref	RLC_Deimos	RLC
RLC_Deimos_chr1_543622_543628_nonref	Ste_A5	up	bamControl	106	24	0.106796117	0.000187423	chr1_543622_543628_nonref	RLC_Deimos	RLC
RLC_Deimos_chr1_5478981_5478987_nonref	Mad_C1	down	bamControl	106	53	0.082524272	5.49E-84	chr1_5478981_5478987_nonref	RLC_Deimos	RLC
RLC_Deimos_chr1_5478981_5478987_nonref	Mad_C1	up	bamControl	106	31	0.067961165	1.40E-37	chr1_5478981_5478987_nonref	RLC_Deimos	RLC
RLC_Deimos_chr1_5478981_5478987_nonref	Mad_D5	down	bamControl	106	39	0.058252427	8.32E-65	chr1_5478981_5478987_nonref	RLC_Deimos	RLC
RLC_Deimos_chr1_5478981_5478987_nonref	Mad_D5	up	bamControl	106	18	0.058252427	4.29E-13	chr1_5478981_5478987_nonref	RLC_Deimos	RLC
RLC_Deimos_chr1_5478981_5478987_nonref	Mad_F3	down	bamControl	106	44	0.097087379	2.80E-51	chr1_5478981_5478987_nonref	RLC_Deimos	RLC
RLC_Deimos_chr1_5478981_5478987_nonref	Mad_F3	up	bamControl	106	28	0.058252427	2.73E-36	chr1_5478981_5478987_nonref	RLC_Deimos	RLC
RLC_Deimos_chr1_5478981_5478987_nonref	Mad_G2	down	bamControl	106	30	0.072815534	2.79E-32	chr1_5478981_5478987_nonref	RLC_Deimos	RLC
RLC_Deimos_chr1_5478981_5478987_nonref	Mad_G2	up	bamControl	106	24	0.063106796	7.86E-24	chr1_5478981_5478987_nonref	RLC_Deimos	RLC
RLC_Deimos_chr1_5478981_5478987_nonref	Mad_H4	down	bamControl	106	33	0.063106796	1.17E-45	chr1_5478981_5478987_nonref	RLC_Deimos	RLC
RLC_Deimos_chr1_5478981_5478987_nonref	Mad_H4	up	bamControl	106	40	0.072815534	6.05E-57	chr1_5478981_5478987_nonref	RLC_Deimos	RLC
RLC_Deimos_chr1_5478981_5478987_nonref	ORE.R_a123B_8	down	bamControl	106	25	0.072815534	7.15E-21	chr1_5478981_5478987_nonref	RLC_Deimos	RLC
RLC_Deimos_chr1_5478981_5478987_nonref	ORE.R_a123B_8	up	bamControl	106	16	0.058252427	5.33E-09	chr1_5478981_5478987_nonref	RLC_Deimos	RLC
RLC_Deimos_chr1_5478981_5478987_nonref	ORE.S_a153B_3	down	bamControl	106	18	0.063106796	8.31E-11	chr1_5478981_5478987_nonref	RLC_Deimos	RLC
RLC_Deimos_chr1_5478981_5478987_nonref	ORE.S_a153B_3	up	bamControl	106	20	0.063106796	5.90E-15	chr1_5478981_5478987_nonref	RLC_Deimos	RLC
RLC_Deimos_chr1_5478981_5478987_nonref	Ste_A20	down	bamControl	106	65	0.150485437	1.36E-69	chr1_5478981_5478987_nonref	RLC_Deimos	RLC
RLC_Deimos_chr1_5478981_5478987_nonref	Ste_A20	up	bamControl	106	27	0.048543689	3.34E-40	chr1_5478981_5478987_nonref	RLC_Deimos	RLC
RLC_Deimos_chr1_5478981_5478987_nonref	Ste_A25	down	bamControl	106	53	0.13592233	6.35E-50	chr1_5478981_5478987_nonref	RLC_Deimos	RLC
RLC_Deimos_chr1_5478981_5478987_nonref	Ste_A25	up	bamControl	106	43	0.097087379	7.22E-49	chr1_5478981_5478987_nonref	RLC_Deimos	RLC
RLC_Deimos_chr1_5478981_5478987_nonref	Ste_A9	down	bamControl	106	6	0.024271845	0.000289838	chr1_5478981_5478987_nonref	RLC_Deimos	RLC
RLC_Deimos_chr1_5478981_5478987_nonref	Ste_A9	up	bamControl	106	14	0.058252427	3.15E-05	chr1_5478981_5478987_nonref	RLC_Deimos	RLC
RLC_Deimos_chr1_5478981_5478987_nonref	Ste_B19	down	bamControl	106	33	0.082524272	9.93E-34	chr1_5478981_5478987_nonref	RLC_Deimos	RLC
RLC_Deimos_chr1_5478981_5478987_nonref	Ste_B19	up	bamControl	106	34	0.087378641	2.61E-33	chr1_5478981_5478987_nonref	RLC_Deimos	RLC
RLC_Deimos_chr1_5561325_5561331_nonref	Mad_C6	down	bamControl	106	34	0.072815534	6.73E-42	chr1_5561325_5561331_nonref	RLC_Deimos	RLC
RLC_Deimos_chr1_5561325_5561331_nonref	Mad_C6	up	bamControl	106	48	0.097087379	4.37E-61	chr1_5561325_5561331_nonref	RLC_Deimos	RLC
RLC_Deimos_chr1_570198_570204_nonref	CH_3F2	down	bamControl	106	38	0.140776699	7.41E-16	chr1_570198_570204_nonref	RLC_Deimos	RLC
RLC_Deimos_chr1_570198_570204_nonref	CH_3F2	up	bamControl	106	41	0.097087379	4.23E-44	chr1_570198_570204_nonref	RLC_Deimos	RLC
RLC_Deimos_chr1_570198_570204_nonref	CH17_3O9	down	bamControl	106	54	0.169902913	1.40E-34	chr1_570198_570204_nonref	RLC_Deimos	RLC
RLC_Deimos_chr1_570198_570204_nonref	CH17_3O9	up	bamControl	106	47	0.155339806	4.75E-27	chr1_570198_570204_nonref	RLC_Deimos	RLC
RLC_Deimos_chr1_570198_570204_nonref	ORE.R_a123B_8	down	bamControl	106	34	0.121359223	1.71E-16	chr1_570198_570204_nonref	RLC_Deimos	RLC
RLC_Deimos_chr1_570198_570204_nonref	ORE.R_a123B_8	up	bamControl	106	17	0.067961165	8.42E-07	chr1_570198_570204_nonref	RLC_Deimos	RLC
RLC_Deimos_chr1_570198_570204_nonref	Ste_A19	down	bamControl	106	49	0.121359223	7.25E-49	chr1_570198_570204_nonref	RLC_Deimos	RLC
RLC_Deimos_chr1_570198_570204_nonref	Ste_A19	up	bamControl	106	57	0.22815534	1.77E-15	chr1_570198_570204_nonref	RLC_Deimos	RLC
RLC_Deimos_chr1_570200_570206_nonref	AUS_1C8	down	bamControl	106	50	0.155339806	3.06E-33	chr1_570200_570206_nonref	RLC_Deimos	RLC
RLC_Deimos_chr1_570200_570206_nonref	AUS_1C8	up	bamControl	106	36	0.101941748	5.91E-30	chr1_570200_570206_nonref	RLC_Deimos	RLC
RLC_Deimos_chr1_5747266_5747272_nonref	CH17_1A27	down	bamControl	106	62	0.281553398	1.17E-05	chr1_5747266_5747272_nonref	RLC_Deimos	RLC
RLC_Deimos_chr1_5747266_5747272_nonref	CH17_1A27	up	bamControl	106	75	0.334951456	7.01E-08	chr1_5747266_5747272_nonref	RLC_Deimos	RLC
RLC_Deimos_chr1_5747266_5747272_nonref	CH17_3C19	down	bamControl	106	17	0.019417476	1.22E-35	chr1_5747266_5747272_nonref	RLC_Deimos	RLC
RLC_Deimos_chr1_5747266_5747272_nonref	CH17_3C19	up	bamControl	106	21	0.082524272	2.98E-08	chr1_5747266_5747272_nonref	RLC_Deimos	RLC
RLC_Deimos_chr1_5747266_5747272_nonref	Ste_B7	down	bamControl	106	25	0.106796117	4.98E-06	chr1_5747266_5747272_nonref	RLC_Deimos	RLC
RLC_Deimos_chr1_5747266_5747272_nonref	Ste_B7	up	bamControl	106	24	0.101941748	4.15E-06	chr1_5747266_5747272_nonref	RLC_Deimos	RLC
RLC_Deimos_chr1_5773999_5774005_nonref	Ste_B11	down	bamControl	106	28	0.048543689	8.54E-43	chr1_5773999_5774005_nonref	RLC_Deimos	RLC
RLC_Deimos_chr1_5773999_5774005_nonref	Ste_B11	up	bamControl	106	32	0.029126214	3.07E-70	chr1_5773999_5774005_nonref	RLC_Deimos	RLC
RLC_Deimos_chr1_5773999_5774005_nonref	Ste_B5	down	bamControl	106	17	0.072815534	6.09E-05	chr1_5773999_5774005_nonref	RLC_Deimos	RLC
RLC_Deimos_chr1_5773999_5774005_nonref	Ste_B5	up	bamControl	106	10	0.04368932	0.000927031	chr1_5773999_5774005_nonref	RLC_Deimos	RLC
RLC_Deimos_chr1_5793536_5793542_nonref	ISR_Ar_15a	down	bamControl	106	39	0.17961165	0.000844529	chr1_5793536_5793542_nonref	RLC_Deimos	RLC
RLC_Deimos_chr1_5793536_5793542_nonref	ISR_Ar_15a	up	bamControl	106	40	0.184466019	0.000911577	chr1_5793536_5793542_nonref	RLC_Deimos	RLC
RLC_Deimos_chr1_5793536_5793542_nonref	Mad_C2	down	bamControl	106	36	0.077669903	9.01E-44	chr1_5793536_5793542_nonref	RLC_Deimos	RLC
RLC_Deimos_chr1_5793536_5793542_nonref	Mad_C2	up	bamControl	106	35	0.067961165	1.70E-47	chr1_5793536_5793542_nonref	RLC_Deimos	RLC
RLC_Deimos_chr1_5793536_5793542_nonref	Mad_C4	down	bamControl	106	50	0.082524272	4.56E-76	chr1_5793536_5793542_nonref	RLC_Deimos	RLC
RLC_Deimos_chr1_5793536_5793542_nonref	Mad_C4	up	bamControl	106	47	0.131067961	5.07E-39	chr1_5793536_5793542_nonref	RLC_Deimos	RLC
RLC_Deimos_chr1_5793536_5793542_nonref	Mad_C7	down	bamControl	106	20	0.038834951	7.08E-29	chr1_5793536_5793542_nonref	RLC_Deimos	RLC
RLC_Deimos_chr1_5793536_5793542_nonref	Mad_C7	up	bamControl	106	57	0.101941748	1.34E-80	chr1_5793536_5793542_nonref	RLC_Deimos	RLC
RLC_Deimos_chr1_5793536_5793542_nonref	Mad_F3	down	bamControl	106	34	0.150485437	1.90E-05	chr1_5793536_5793542_nonref	RLC_Deimos	RLC
RLC_Deimos_chr1_5793536_5793542_nonref	Mad_F3	up	bamControl	106	40	0.063106796	7.79E-64	chr1_5793536_5793542_nonref	RLC_Deimos	RLC
RLC_Deimos_chr1_5793536_5793542_nonref	Mad_H2	down	bamControl	106	17	0.072815534	6.09E-05	chr1_5793536_5793542_nonref	RLC_Deimos	RLC
RLC_Deimos_chr1_5793536_5793542_nonref	Mad_H2	up	bamControl	106	19	0.082524272	8.81E-05	chr1_5793536_5793542_nonref	RLC_Deimos	RLC
RLC_Deimos_chr1_5793536_5793542_nonref	ORE.S_a154A_7	down	bamControl	106	35	0.155339806	2.14E-05	chr1_5793536_5793542_nonref	RLC_Deimos	RLC
RLC_Deimos_chr1_5793536_5793542_nonref	ORE.S_a154A_7	up	bamControl	106	28	0.082524272	1.93E-22	chr1_5793536_5793542_nonref	RLC_Deimos	RLC
RLC_Deimos_chr1_5793536_5793542_nonref	Ste_A1	down	bamControl	106	24	0.053398058	1.67E-29	chr1_5793536_5793542_nonref	RLC_Deimos	RLC
RLC_Deimos_chr1_5793536_5793542_nonref	Ste_A1	up	bamControl	106	38	0.121359223	1.54E-24	chr1_5793536_5793542_nonref	RLC_Deimos	RLC
RLC_Deimos_chr1_5793536_5793542_nonref	Ste_A25	down	bamControl	106	42	0.097087379	1.79E-46	chr1_5793536_5793542_nonref	RLC_Deimos	RLC
RLC_Deimos_chr1_5793536_5793542_nonref	Ste_A25	up	bamControl	106	61	0.13592233	1.01E-68	chr1_5793536_5793542_nonref	RLC_Deimos	RLC
RLC_Deimos_chr1_5793545_5793551_nonref	CH_3F2	down	bamControl	106	41	0.116504854	2.19E-33	chr1_5793545_5793551_nonref	RLC_Deimos	RLC
RLC_Deimos_chr1_5793545_5793551_nonref	CH_3F2	up	bamControl	106	36	0.097087379	1.55E-32	chr1_5793545_5793551_nonref	RLC_Deimos	RLC
RLC_Deimos_chr1_5793545_5793551_nonref	CH17_1B73	down	bamControl	106	46	0.131067961	8.12E-37	chr1_5793545_5793551_nonref	RLC_Deimos	RLC
RLC_Deimos_chr1_5793545_5793551_nonref	CH17_1B73	up	bamControl	106	31	0.116504854	7.59E-13	chr1_5793545_5793551_nonref	RLC_Deimos	RLC
RLC_Deimos_chr1_5793545_5793551_nonref	CH17_3D7	down	bamControl	106	30	0.077669903	1.61E-29	chr1_5793545_5793551_nonref	RLC_Deimos	RLC
RLC_Deimos_chr1_5793545_5793551_nonref	CH17_3D7	up	bamControl	106	32	0.116504854	9.81E-15	chr1_5793545_5793551_nonref	RLC_Deimos	RLC
RLC_Deimos_chr1_5793545_5793551_nonref	Mad_A5	down	bamControl	106	40	0.126213592	2.23E-26	chr1_5793545_5793551_nonref	RLC_Deimos	RLC
RLC_Deimos_chr1_5793545_5793551_nonref	Mad_A5	up	bamControl	106	46	0.101941748	3.71E-53	chr1_5793545_5793551_nonref	RLC_Deimos	RLC
RLC_Deimos_chr1_5793545_5793551_nonref	ORE.R_a123B_14	down	bamControl	106	39	0.121359223	1.25E-26	chr1_5793545_5793551_nonref	RLC_Deimos	RLC
RLC_Deimos_chr1_5793545_5793551_nonref	ORE.R_a123B_14	up	bamControl	106	23	0.09223301	5.15E-08	chr1_5793545_5793551_nonref	RLC_Deimos	RLC
RLC_Deimos_chr1_5793545_5793551_nonref	Ste_B8	down	bamControl	106	37	0.087378641	2.55E-40	chr1_5793545_5793551_nonref	RLC_Deimos	RLC
RLC_Deimos_chr1_5793545_5793551_nonref	Ste_B8	up	bamControl	106	50	0.126213592	1.92E-48	chr1_5793545_5793551_nonref	RLC_Deimos	RLC
RLC_Deimos_chr1_5879793_5879799_nonref	AUS_1B8	down	bamControl	106	55	0.203883495	2.03E-21	chr1_5879793_5879799_nonref	RLC_Deimos	RLC
RLC_Deimos_chr1_5879793_5879799_nonref	AUS_1B8	up	bamControl	106	53	0.150485437	4.05E-42	chr1_5879793_5879799_nonref	RLC_Deimos	RLC
RLC_Deimos_chr1_5958047_5958053_nonref	Ste_B4	down	bamControl	106	28	0.063106796	2.85E-33	chr1_5958047_5958053_nonref	RLC_Deimos	RLC
RLC_Deimos_chr1_5958047_5958053_nonref	Ste_B4	up	bamControl	106	33	0.053398058	1.99E-52	chr1_5958047_5958053_nonref	RLC_Deimos	RLC
RLC_Deimos_chr1_5992305_5992311_nonref	CH17_1B8	down	bamControl	106	30	0.131067961	1.11E-05	chr1_5992305_5992311_nonref	RLC_Deimos	RLC
RLC_Deimos_chr1_5992305_5992311_nonref	CH17_1B8	up	bamControl	106	36	0.165048544	0.000662442	chr1_5992305_5992311_nonref	RLC_Deimos	RLC
RLC_Deimos_chr1_5992305_5992311_nonref	Mad_D5	down	bamControl	106	25	0.053398058	5.95E-32	chr1_5992305_5992311_nonref	RLC_Deimos	RLC
RLC_Deimos_chr1_5992305_5992311_nonref	Mad_D5	up	bamControl	106	23	0.038834951	1.23E-36	chr1_5992305_5992311_nonref	RLC_Deimos	RLC
RLC_Deimos_chr1_5992305_5992311_nonref	Mad_E6	down	bamControl	106	11	0.04368932	1.35E-05	chr1_5992305_5992311_nonref	RLC_Deimos	RLC
RLC_Deimos_chr1_5992305_5992311_nonref	Mad_E6	up	bamControl	106	22	0.09223301	2.80E-06	chr1_5992305_5992311_nonref	RLC_Deimos	RLC
RLC_Deimos_chr1_5992305_5992311_nonref	Ste_A4	down	bamControl	106	10	0.04368932	0.000927031	chr1_5992305_5992311_nonref	RLC_Deimos	RLC
RLC_Deimos_chr1_5992305_5992311_nonref	Ste_A4	up	bamControl	106	35	0.160194175	0.000607885	chr1_5992305_5992311_nonref	RLC_Deimos	RLC
RLC_Deimos_chr1_609978_609984_nonref	CH17_1H32	down	bamControl	106	50	0.155339806	3.06E-33	chr1_609978_609984_nonref	RLC_Deimos	RLC
RLC_Deimos_chr1_609978_609984_nonref	CH17_1H32	up	bamControl	106	66	0.22815534	4.83E-32	chr1_609978_609984_nonref	RLC_Deimos	RLC
RLC_Deimos_chr1_678536_678542_nonref	AUS_1G2	down	bamControl	106	51	0.145631068	3.02E-40	chr1_678536_678542_nonref	RLC_Deimos	RLC
RLC_Deimos_chr1_678536_678542_nonref	AUS_1G2	up	bamControl	106	45	0.131067961	1.24E-34	chr1_678536_678542_nonref	RLC_Deimos	RLC
RLC_Deimos_chr1_678536_678542_nonref	Mad_B5	down	bamControl	106	21	0.09223301	0.000122049	chr1_678536_678542_nonref	RLC_Deimos	RLC
RLC_Deimos_chr1_678536_678542_nonref	Mad_B5	up	bamControl	106	18	0.077669903	7.37E-05	chr1_678536_678542_nonref	RLC_Deimos	RLC
RLC_Deimos_chr1_721330_721336_nonref	CH17_3M19	down	bamControl	106	61	0.199029126	3.06E-35	chr1_721330_721336_nonref	RLC_Deimos	RLC
RLC_Deimos_chr1_721330_721336_nonref	CH17_3M19	up	bamControl	106	79	0.27184466	3.29E-38	chr1_721330_721336_nonref	RLC_Deimos	RLC
RLC_Deimos_chr1_721330_721336_nonref	CH17_3T31	down	bamControl	106	44	0.140776699	9.96E-28	chr1_721330_721336_nonref	RLC_Deimos	RLC
RLC_Deimos_chr1_721330_721336_nonref	CH17_3T31	up	bamControl	106	38	0.131067961	4.75E-20	chr1_721330_721336_nonref	RLC_Deimos	RLC
RLC_Deimos_chr1_721330_721336_nonref	ORE.R_a123B_10	down	bamControl	106	32	0.087378641	9.31E-29	chr1_721330_721336_nonref	RLC_Deimos	RLC
RLC_Deimos_chr1_721330_721336_nonref	ORE.R_a123B_10	up	bamControl	106	24	0.101941748	4.15E-06	chr1_721330_721336_nonref	RLC_Deimos	RLC
RLC_Deimos_chr1_721330_721336_nonref	ORE.R_a123B_12	down	bamControl	106	73	0.223300971	1.55E-48	chr1_721330_721336_nonref	RLC_Deimos	RLC
RLC_Deimos_chr1_721330_721336_nonref	ORE.R_a123B_12	up	bamControl	106	46	0.199029126	7.28E-08	chr1_721330_721336_nonref	RLC_Deimos	RLC
RLC_Deimos_chr1_721330_721336_nonref	ORE.R_a123B_20	down	bamControl	106	35	0.101941748	9.27E-28	chr1_721330_721336_nonref	RLC_Deimos	RLC
RLC_Deimos_chr1_721330_721336_nonref	ORE.R_a123B_20	up	bamControl	106	20	0.087378641	0.000104152	chr1_721330_721336_nonref	RLC_Deimos	RLC
RLC_Deimos_chr1_721330_721336_nonref	ORE.R_a123B_4	down	bamControl	106	26	0.097087379	1.48E-11	chr1_721330_721336_nonref	RLC_Deimos	RLC
RLC_Deimos_chr1_721330_721336_nonref	ORE.R_a123B_4	up	bamControl	106	19	0.077669903	1.43E-06	chr1_721330_721336_nonref	RLC_Deimos	RLC
RLC_Deimos_chr1_721330_721336_nonref	ORE.R_a123B_9	down	bamControl	106	40	0.111650485	1.02E-33	chr1_721330_721336_nonref	RLC_Deimos	RLC
RLC_Deimos_chr1_721330_721336_nonref	ORE.R_a123B_9	up	bamControl	106	30	0.121359223	4.00E-09	chr1_721330_721336_nonref	RLC_Deimos	RLC
RLC_Deimos_chr1_721477_721483_nonref	Mad_A5	down	bamControl	106	42	0.058252427	6.10E-73	chr1_721477_721483_nonref	RLC_Deimos	RLC
RLC_Deimos_chr1_721477_721483_nonref	Mad_A5	up	bamControl	106	43	0.116504854	7.81E-38	chr1_721477_721483_nonref	RLC_Deimos	RLC
RLC_Deimos_chr1_803462_803468_nonref	AUS_1F8	down	bamControl	106	29	0.087378641	3.82E-22	chr1_803462_803468_nonref	RLC_Deimos	RLC
RLC_Deimos_chr1_803462_803468_nonref	AUS_1F8	up	bamControl	106	36	0.101941748	5.91E-30	chr1_803462_803468_nonref	RLC_Deimos	RLC
RLC_Deimos_chr1_803462_803468_nonref	CH17_3D10	down	bamControl	106	13	0.038834951	4.61E-12	chr1_803462_803468_nonref	RLC_Deimos	RLC
RLC_Deimos_chr1_803462_803468_nonref	CH17_3D10	up	bamControl	106	24	0.101941748	4.15E-06	chr1_803462_803468_nonref	RLC_Deimos	RLC
RLC_Deimos_chr1_803462_803468_nonref	CH17_3G6	down	bamControl	106	23	0.082524272	4.81E-12	chr1_803462_803468_nonref	RLC_Deimos	RLC
RLC_Deimos_chr1_803462_803468_nonref	CH17_3G6	up	bamControl	106	27	0.097087379	1.80E-13	chr1_803462_803468_nonref	RLC_Deimos	RLC
RLC_Deimos_chr1_803462_803468_nonref	Mad_A2	down	bamControl	106	36	0.101941748	5.91E-30	chr1_803462_803468_nonref	RLC_Deimos	RLC
RLC_Deimos_chr1_803462_803468_nonref	Mad_A2	up	bamControl	106	52	0.155339806	1.75E-37	chr1_803462_803468_nonref	RLC_Deimos	RLC
RLC_Deimos_chr1_803462_803468_nonref	Mad_A4	down	bamControl	106	33	0.111650485	7.60E-19	chr1_803462_803468_nonref	RLC_Deimos	RLC
RLC_Deimos_chr1_803462_803468_nonref	Mad_A4	up	bamControl	106	40	0.106796117	2.59E-36	chr1_803462_803468_nonref	RLC_Deimos	RLC
RLC_Deimos_chr1_803462_803468_nonref	Mad_E2	down	bamControl	106	36	0.097087379	1.55E-32	chr1_803462_803468_nonref	RLC_Deimos	RLC
RLC_Deimos_chr1_803462_803468_nonref	Mad_E2	up	bamControl	106	34	0.097087379	4.48E-28	chr1_803462_803468_nonref	RLC_Deimos	RLC
RLC_Deimos_chr1_803462_803468_nonref	Mad_F5	down	bamControl	106	47	0.155339806	4.75E-27	chr1_803462_803468_nonref	RLC_Deimos	RLC
RLC_Deimos_chr1_803462_803468_nonref	Mad_F5	up	bamControl	106	37	0.058252427	1.85E-59	chr1_803462_803468_nonref	RLC_Deimos	RLC
RLC_Deimos_chr1_803462_803468_nonref	ORE.R_a123B_7	down	bamControl	106	30	0.09223301	7.27E-22	chr1_803462_803468_nonref	RLC_Deimos	RLC
RLC_Deimos_chr1_803462_803468_nonref	ORE.R_a123B_7	up	bamControl	106	21	0.082524272	2.98E-08	chr1_803462_803468_nonref	RLC_Deimos	RLC
RLC_Deimos_chr1_803462_803468_nonref	ORE.R_a124A_11	down	bamControl	106	40	0.145631068	1.37E-17	chr1_803462_803468_nonref	RLC_Deimos	RLC
RLC_Deimos_chr1_803462_803468_nonref	ORE.R_a124A_11	up	bamControl	106	43	0.106796117	3.41E-43	chr1_803462_803468_nonref	RLC_Deimos	RLC
RLC_Deimos_chr1_803462_803468_nonref	ORE.R_a124A_4	down	bamControl	106	27	0.097087379	1.80E-13	chr1_803462_803468_nonref	RLC_Deimos	RLC
RLC_Deimos_chr1_803462_803468_nonref	ORE.R_a124A_4	up	bamControl	106	20	0.067961165	1.25E-12	chr1_803462_803468_nonref	RLC_Deimos	RLC
RLC_Deimos_chr1_803462_803468_nonref	ORE.R_a124A_5	down	bamControl	106	11	0.04368932	1.35E-05	chr1_803462_803468_nonref	RLC_Deimos	RLC
RLC_Deimos_chr1_803462_803468_nonref	ORE.R_a124A_5	up	bamControl	106	8	0.033980583	0.000564426	chr1_803462_803468_nonref	RLC_Deimos	RLC
RLC_Deimos_chr1_803462_803468_nonref	ORE.S_a154A_10	down	bamControl	106	23	0.063106796	1.49E-21	chr1_803462_803468_nonref	RLC_Deimos	RLC
RLC_Deimos_chr1_803462_803468_nonref	ORE.S_a154A_10	up	bamControl	106	32	0.101941748	2.39E-21	chr1_803462_803468_nonref	RLC_Deimos	RLC
RLC_Deimos_chr1_803462_803468_nonref	Ste_A17	down	bamControl	106	18	0.067961165	1.14E-08	chr1_803462_803468_nonref	RLC_Deimos	RLC
RLC_Deimos_chr1_803462_803468_nonref	Ste_A17	up	bamControl	106	17	0.072815534	6.09E-05	chr1_803462_803468_nonref	RLC_Deimos	RLC
RLC_Deimos_chr1_803462_803468_nonref	Ste_B9	down	bamControl	106	29	0.067961165	9.28E-33	chr1_803462_803468_nonref	RLC_Deimos	RLC
RLC_Deimos_chr1_803462_803468_nonref	Ste_B9	up	bamControl	106	24	0.058252427	1.35E-26	chr1_803462_803468_nonref	RLC_Deimos	RLC
RLC_Deimos_chr1_803473_803479_nonref	CH17_3V21	down	bamControl	106	21	0.077669903	2.85E-10	chr1_803473_803479_nonref	RLC_Deimos	RLC
RLC_Deimos_chr1_803473_803479_nonref	CH17_3V21	up	bamControl	106	30	0.116504854	5.22E-11	chr1_803473_803479_nonref	RLC_Deimos	RLC
RLC_Deimos_chr1_868046_868051_nonref	CH_3F3	down	bamControl	105	40	0.112195122	1.11E-33	chr1_868046_868051_nonref	RLC_Deimos	RLC
RLC_Deimos_chr1_868046_868051_nonref	CH_3F3	up	bamControl	105	27	0.073170732	2.59E-25	chr1_868046_868051_nonref	RLC_Deimos	RLC
RLC_Deimos_chr1_868046_868051_nonref	CH17_3D1	down	bamControl	105	9	0.029268293	2.99E-08	chr1_868046_868051_nonref	RLC_Deimos	RLC
RLC_Deimos_chr1_868046_868051_nonref	CH17_3D1	up	bamControl	105	14	0.058536585	3.20E-05	chr1_868046_868051_nonref	RLC_Deimos	RLC
RLC_Deimos_chr1_92526_92532_nonref	CH17_3D7	down	bamControl	106	11	0.024271845	9.64E-16	chr1_92526_92532_nonref	RLC_Deimos	RLC
RLC_Deimos_chr1_92526_92532_nonref	CH17_3D7	up	bamControl	106	25	0.077669903	2.05E-18	chr1_92526_92532_nonref	RLC_Deimos	RLC
RLC_Deimos_chr1_92526_92532_nonref	CH17_3G26	down	bamControl	106	28	0.126213592	0.000304921	chr1_92526_92532_nonref	RLC_Deimos	RLC
RLC_Deimos_chr1_92526_92532_nonref	CH17_3G26	up	bamControl	106	15	0.063106796	4.00E-05	chr1_92526_92532_nonref	RLC_Deimos	RLC
RLC_Deimos_chr1_993103_993109_nonref	Mad_A1	down	bamControl	106	23	0.101941748	0.000163601	chr1_993103_993109_nonref	RLC_Deimos	RLC
RLC_Deimos_chr1_993103_993109_nonref	Mad_A1	up	bamControl	106	12	0.048543689	1.84E-05	chr1_993103_993109_nonref	RLC_Deimos	RLC
RLC_Deimos_chr1_993103_993109_nonref	Ste_B17	down	bamControl	106	18	0.053398058	1.56E-15	chr1_993103_993109_nonref	RLC_Deimos	RLC
RLC_Deimos_chr1_993103_993109_nonref	Ste_B17	up	bamControl	106	31	0.048543689	1.06E-50	chr1_993103_993109_nonref	RLC_Deimos	RLC
RLC_Deimos_chr1_993103_993109_nonref	Ste_B23	down	bamControl	106	30	0.038834951	1.33E-55	chr1_993103_993109_nonref	RLC_Deimos	RLC
RLC_Deimos_chr1_993103_993109_nonref	Ste_B23	up	bamControl	106	24	0.048543689	1.43E-32	chr1_993103_993109_nonref	RLC_Deimos	RLC
RLC_Deimos_chr10_102548_102554_nonref	AUS_1C1	down	bamControl	106	48	0.17961165	1.99E-18	chr10_102548_102554_nonref	RLC_Deimos	RLC
RLC_Deimos_chr10_102548_102554_nonref	AUS_1C1	up	bamControl	106	29	0.106796117	3.82E-13	chr10_102548_102554_nonref	RLC_Deimos	RLC
RLC_Deimos_chr10_1071671_1071677_nonref	Mad_D5	down	bamControl	106	10	0.04368932	0.000927031	chr10_1071671_1071677_nonref	RLC_Deimos	RLC
RLC_Deimos_chr10_1071671_1071677_nonref	Mad_D5	up	bamControl	106	25	0.101941748	8.43E-08	chr10_1071671_1071677_nonref	RLC_Deimos	RLC
RLC_Deimos_chr10_1071671_1071677_nonref	Ste_A11	down	bamControl	106	41	0.082524272	4.89E-53	chr10_1071671_1071677_nonref	RLC_Deimos	RLC
RLC_Deimos_chr10_1071671_1071677_nonref	Ste_A11	up	bamControl	106	27	0.077669903	9.37E-23	chr10_1071671_1071677_nonref	RLC_Deimos	RLC
RLC_Deimos_chr10_1207229_1207235_nonref	Mad_F6	down	bamControl	106	41	0.072815534	1.63E-59	chr10_1207229_1207235_nonref	RLC_Deimos	RLC
RLC_Deimos_chr10_1207229_1207235_nonref	Mad_F6	up	bamControl	106	64	0.203883495	4.15E-39	chr10_1207229_1207235_nonref	RLC_Deimos	RLC
RLC_Deimos_chr10_1207229_1207235_nonref	ORE.S_a153B_18	down	bamControl	106	13	0.04368932	1.28E-09	chr10_1207229_1207235_nonref	RLC_Deimos	RLC
RLC_Deimos_chr10_1207229_1207235_nonref	ORE.S_a153B_18	up	bamControl	106	13	0.033980583	1.01E-14	chr10_1207229_1207235_nonref	RLC_Deimos	RLC
RLC_Deimos_chr10_1207229_1207235_nonref	ORE.S_a154A_15	down	bamControl	106	17	0.04368932	1.54E-18	chr10_1207229_1207235_nonref	RLC_Deimos	RLC
RLC_Deimos_chr10_1207229_1207235_nonref	ORE.S_a154A_15	up	bamControl	106	20	0.063106796	5.90E-15	chr10_1207229_1207235_nonref	RLC_Deimos	RLC
RLC_Deimos_chr10_1207229_1207235_nonref	Ste_A27	down	bamControl	106	56	0.131067961	1.11E-59	chr10_1207229_1207235_nonref	RLC_Deimos	RLC
RLC_Deimos_chr10_1207229_1207235_nonref	Ste_A27	up	bamControl	106	81	0.262135922	1.33E-46	chr10_1207229_1207235_nonref	RLC_Deimos	RLC
RLC_Deimos_chr10_1207229_1207235_nonref	Ste_B18	down	bamControl	106	38	0.09223301	7.47E-40	chr10_1207229_1207235_nonref	RLC_Deimos	RLC
RLC_Deimos_chr10_1207229_1207235_nonref	Ste_B18	up	bamControl	106	46	0.121359223	5.60E-42	chr10_1207229_1207235_nonref	RLC_Deimos	RLC
RLC_Deimos_chr10_1207229_1207235_nonref	Ste_B6	down	bamControl	106	36	0.077669903	9.01E-44	chr10_1207229_1207235_nonref	RLC_Deimos	RLC
RLC_Deimos_chr10_1207229_1207235_nonref	Ste_B6	up	bamControl	106	91	0.286407767	1.05E-55	chr10_1207229_1207235_nonref	RLC_Deimos	RLC
RLC_Deimos_chr10_1221186_1221192_nonref	CH_3H1	down	bamControl	106	45	0.169902913	7.30E-17	chr10_1221186_1221192_nonref	RLC_Deimos	RLC
RLC_Deimos_chr10_1221186_1221192_nonref	CH_3H1	up	bamControl	106	47	0.150485437	2.54E-29	chr10_1221186_1221192_nonref	RLC_Deimos	RLC
RLC_Deimos_chr10_1221186_1221192_nonref	ISR_Ar_17b	down	bamControl	106	4	0.014563107	0.000105018	chr10_1221186_1221192_nonref	RLC_Deimos	RLC
RLC_Deimos_chr10_1221186_1221192_nonref	ISR_Ar_17b	up	bamControl	106	66	0.305825243	0.000285745	chr10_1221186_1221192_nonref	RLC_Deimos	RLC
RLC_Deimos_chr10_1221186_1221192_nonref	Mad_A1	down	bamControl	106	50	0.087378641	1.23E-72	chr10_1221186_1221192_nonref	RLC_Deimos	RLC
RLC_Deimos_chr10_1221186_1221192_nonref	Mad_A1	up	bamControl	106	41	0.082524272	4.89E-53	chr10_1221186_1221192_nonref	RLC_Deimos	RLC
RLC_Deimos_chr10_1221186_1221192_nonref	Mad_A3	down	bamControl	106	43	0.072815534	1.07E-64	chr10_1221186_1221192_nonref	RLC_Deimos	RLC
RLC_Deimos_chr10_1221186_1221192_nonref	Mad_A3	up	bamControl	106	45	0.111650485	4.38E-45	chr10_1221186_1221192_nonref	RLC_Deimos	RLC
RLC_Deimos_chr10_1221186_1221192_nonref	ORE.S_a154A_4	down	bamControl	106	34	0.077669903	6.28E-39	chr10_1221186_1221192_nonref	RLC_Deimos	RLC
RLC_Deimos_chr10_1221186_1221192_nonref	ORE.S_a154A_4	up	bamControl	106	50	0.155339806	3.06E-33	chr10_1221186_1221192_nonref	RLC_Deimos	RLC
RLC_Deimos_chr10_1221186_1221192_nonref	Ste_B15	down	bamControl	106	48	0.072815534	6.53E-78	chr10_1221186_1221192_nonref	RLC_Deimos	RLC
RLC_Deimos_chr10_1221186_1221192_nonref	Ste_B15	up	bamControl	106	39	0.13592233	7.32E-20	chr10_1221186_1221192_nonref	RLC_Deimos	RLC
RLC_Deimos_chr10_1264089_1264095_nonref	CH_28	down	bamControl	106	122	0.495145631	4.74E-27	chr10_1264089_1264095_nonref	RLC_Deimos	RLC
RLC_Deimos_chr10_1264089_1264095_nonref	CH_28	up	bamControl	106	133	0.626213592	0.000478131	chr10_1264089_1264095_nonref	RLC_Deimos	RLC
RLC_Deimos_chr10_1264089_1264095_nonref	CH17_1C12	down	bamControl	106	63	0.291262136	0.00023781	chr10_1264089_1264095_nonref	RLC_Deimos	RLC
RLC_Deimos_chr10_1264089_1264095_nonref	CH17_1C12	up	bamControl	106	72	0.32038835	5.20E-08	chr10_1264089_1264095_nonref	RLC_Deimos	RLC
RLC_Deimos_chr10_1264089_1264095_nonref	ORE.S_a152A_7	down	bamControl	106	8	0.029126214	4.03E-06	chr10_1264089_1264095_nonref	RLC_Deimos	RLC
RLC_Deimos_chr10_1264089_1264095_nonref	ORE.S_a152A_7	up	bamControl	106	74	0.344660194	0.000447	chr10_1264089_1264095_nonref	RLC_Deimos	RLC
RLC_Deimos_chr10_1364118_1364124_nonref	Mad_E4	down	bamControl	106	41	0.087378641	5.82E-50	chr10_1364118_1364124_nonref	RLC_Deimos	RLC
RLC_Deimos_chr10_1364118_1364124_nonref	Mad_E4	up	bamControl	106	49	0.101941748	1.79E-60	chr10_1364118_1364124_nonref	RLC_Deimos	RLC
RLC_Deimos_chr10_1364118_1364124_nonref	Mad_F3	down	bamControl	106	43	0.087378641	6.83E-55	chr10_1364118_1364124_nonref	RLC_Deimos	RLC
RLC_Deimos_chr10_1364118_1364124_nonref	Mad_F3	up	bamControl	106	36	0.058252427	8.28E-57	chr10_1364118_1364124_nonref	RLC_Deimos	RLC
RLC_Deimos_chr10_1364118_1364124_nonref	ORE.R_a123B_14	down	bamControl	106	27	0.058252427	7.95E-34	chr10_1364118_1364124_nonref	RLC_Deimos	RLC
RLC_Deimos_chr10_1364118_1364124_nonref	ORE.R_a123B_14	up	bamControl	106	18	0.063106796	8.31E-11	chr10_1364118_1364124_nonref	RLC_Deimos	RLC
RLC_Deimos_chr10_1364118_1364124_nonref	ORE.R_a124A_2	down	bamControl	106	18	0.038834951	7.33E-24	chr10_1364118_1364124_nonref	RLC_Deimos	RLC
RLC_Deimos_chr10_1364118_1364124_nonref	ORE.R_a124A_2	up	bamControl	106	19	0.063106796	7.48E-13	chr10_1364118_1364124_nonref	RLC_Deimos	RLC
RLC_Deimos_chr10_1364118_1364124_nonref	ORE.S_a153B_15	down	bamControl	106	33	0.097087379	6.93E-26	chr10_1364118_1364124_nonref	RLC_Deimos	RLC
RLC_Deimos_chr10_1364118_1364124_nonref	ORE.S_a153B_15	up	bamControl	106	15	0.04368932	5.80E-14	chr10_1364118_1364124_nonref	RLC_Deimos	RLC
RLC_Deimos_chr10_1364118_1364124_nonref	Ste_A3	down	bamControl	106	9	0.033980583	6.38E-06	chr10_1364118_1364124_nonref	RLC_Deimos	RLC
RLC_Deimos_chr10_1364118_1364124_nonref	Ste_A3	up	bamControl	106	10	0.04368932	0.000927031	chr10_1364118_1364124_nonref	RLC_Deimos	RLC
RLC_Deimos_chr10_1364118_1364124_nonref	Ste_B16	down	bamControl	106	27	0.058252427	7.95E-34	chr10_1364118_1364124_nonref	RLC_Deimos	RLC
RLC_Deimos_chr10_1364118_1364124_nonref	Ste_B16	up	bamControl	106	30	0.038834951	1.33E-55	chr10_1364118_1364124_nonref	RLC_Deimos	RLC
RLC_Deimos_chr10_1369330_1369336_nonref	CH_3A9	down	bamControl	106	52	0.169902913	1.85E-30	chr10_1369330_1369336_nonref	RLC_Deimos	RLC
RLC_Deimos_chr10_1369330_1369336_nonref	CH_3A9	up	bamControl	106	34	0.106796117	3.42E-23	chr10_1369330_1369336_nonref	RLC_Deimos	RLC
RLC_Deimos_chr10_1369330_1369336_nonref	Mad_B1	down	bamControl	106	22	0.09223301	2.80E-06	chr10_1369330_1369336_nonref	RLC_Deimos	RLC
RLC_Deimos_chr10_1369330_1369336_nonref	Mad_B1	up	bamControl	106	31	0.140776699	0.000418552	chr10_1369330_1369336_nonref	RLC_Deimos	RLC
RLC_Deimos_chr10_1369330_1369336_nonref	Ste_A10	down	bamControl	106	8	0.033980583	0.000564426	chr10_1369330_1369336_nonref	RLC_Deimos	RLC
RLC_Deimos_chr10_1369330_1369336_nonref	Ste_A10	up	bamControl	106	8	0.029126214	4.03E-06	chr10_1369330_1369336_nonref	RLC_Deimos	RLC
RLC_Deimos_chr10_1435969_1435975_nonref	CH_3B2	down	bamControl	106	66	0.242718447	7.87E-26	chr10_1435969_1435975_nonref	RLC_Deimos	RLC
RLC_Deimos_chr10_1435969_1435975_nonref	CH_3B2	up	bamControl	106	77	0.27184466	2.46E-34	chr10_1435969_1435975_nonref	RLC_Deimos	RLC
RLC_Deimos_chr10_1435969_1435975_nonref	Mad_C2	down	bamControl	106	40	0.038834951	3.09E-84	chr10_1435969_1435975_nonref	RLC_Deimos	RLC
RLC_Deimos_chr10_1435969_1435975_nonref	Mad_C2	up	bamControl	106	52	0.121359223	6.59E-56	chr10_1435969_1435975_nonref	RLC_Deimos	RLC
RLC_Deimos_chr10_1435969_1435975_nonref	Mad_C7	down	bamControl	106	48	0.13592233	1.08E-38	chr10_1435969_1435975_nonref	RLC_Deimos	RLC
RLC_Deimos_chr10_1435969_1435975_nonref	Mad_C7	up	bamControl	106	51	0.145631068	3.02E-40	chr10_1435969_1435975_nonref	RLC_Deimos	RLC
RLC_Deimos_chr10_1435969_1435975_nonref	Mad_D5	down	bamControl	106	24	0.106796117	0.000187423	chr10_1435969_1435975_nonref	RLC_Deimos	RLC
RLC_Deimos_chr10_1435969_1435975_nonref	Mad_D5	up	bamControl	106	25	0.111650485	0.000213386	chr10_1435969_1435975_nonref	RLC_Deimos	RLC
RLC_Deimos_chr10_1435969_1435975_nonref	ORE.R_a123B_11	down	bamControl	106	53	0.213592233	4.49E-14	chr10_1435969_1435975_nonref	RLC_Deimos	RLC
RLC_Deimos_chr10_1435969_1435975_nonref	ORE.R_a123B_11	up	bamControl	106	74	0.300970874	2.02E-17	chr10_1435969_1435975_nonref	RLC_Deimos	RLC
RLC_Deimos_chr10_1435969_1435975_nonref	Ste_B3	down	bamControl	106	36	0.063106796	2.41E-53	chr10_1435969_1435975_nonref	RLC_Deimos	RLC
RLC_Deimos_chr10_1435969_1435975_nonref	Ste_B3	up	bamControl	106	34	0.082524272	4.55E-36	chr10_1435969_1435975_nonref	RLC_Deimos	RLC
RLC_Deimos_chr10_1485060_1485066_nonref	ORE.S_a154A_7	down	bamControl	106	28	0.077669903	5.59E-25	chr10_1485060_1485066_nonref	RLC_Deimos	RLC
RLC_Deimos_chr10_1485060_1485066_nonref	ORE.S_a154A_7	up	bamControl	106	24	0.077669903	2.64E-16	chr10_1485060_1485066_nonref	RLC_Deimos	RLC
RLC_Deimos_chr10_1500535_1500541_nonref	AUS_1A4	down	bamControl	106	35	0.106796117	2.61E-25	chr10_1500535_1500541_nonref	RLC_Deimos	RLC
RLC_Deimos_chr10_1500535_1500541_nonref	AUS_1A4	up	bamControl	106	32	0.106796117	4.68E-19	chr10_1500535_1500541_nonref	RLC_Deimos	RLC
RLC_Deimos_chr10_1500535_1500541_nonref	CH_3A4	down	bamControl	106	42	0.131067961	3.20E-28	chr10_1500535_1500541_nonref	RLC_Deimos	RLC
RLC_Deimos_chr10_1500535_1500541_nonref	CH_3A4	up	bamControl	106	32	0.101941748	2.39E-21	chr10_1500535_1500541_nonref	RLC_Deimos	RLC
RLC_Deimos_chr10_1500535_1500541_nonref	CH_3F3	down	bamControl	106	19	0.067961165	1.29E-10	chr10_1500535_1500541_nonref	RLC_Deimos	RLC
RLC_Deimos_chr10_1500535_1500541_nonref	CH_3F3	up	bamControl	106	31	0.131067961	2.89E-07	chr10_1500535_1500541_nonref	RLC_Deimos	RLC
RLC_Deimos_chr10_1500535_1500541_nonref	CH17_3G6	down	bamControl	106	27	0.097087379	1.80E-13	chr10_1500535_1500541_nonref	RLC_Deimos	RLC
RLC_Deimos_chr10_1500535_1500541_nonref	CH17_3G6	up	bamControl	106	30	0.087378641	2.56E-24	chr10_1500535_1500541_nonref	RLC_Deimos	RLC
RLC_Deimos_chr10_1500535_1500541_nonref	CH17_3O9	down	bamControl	106	59	0.218446602	7.67E-23	chr10_1500535_1500541_nonref	RLC_Deimos	RLC
RLC_Deimos_chr10_1500535_1500541_nonref	CH17_3O9	up	bamControl	106	64	0.194174757	8.57E-44	chr10_1500535_1500541_nonref	RLC_Deimos	RLC
RLC_Deimos_chr10_1500535_1500541_nonref	Mad_A5	down	bamControl	106	23	0.097087379	3.43E-06	chr10_1500535_1500541_nonref	RLC_Deimos	RLC
RLC_Deimos_chr10_1500535_1500541_nonref	Mad_A5	up	bamControl	106	20	0.087378641	0.000104152	chr10_1500535_1500541_nonref	RLC_Deimos	RLC
RLC_Deimos_chr10_1500535_1500541_nonref	Mad_D2	down	bamControl	106	20	0.072815534	1.95E-10	chr10_1500535_1500541_nonref	RLC_Deimos	RLC
RLC_Deimos_chr10_1500535_1500541_nonref	Mad_D2	up	bamControl	106	35	0.155339806	2.14E-05	chr10_1500535_1500541_nonref	RLC_Deimos	RLC
RLC_Deimos_chr10_1500535_1500541_nonref	Mad_F2	down	bamControl	106	45	0.09223301	9.47E-57	chr10_1500535_1500541_nonref	RLC_Deimos	RLC
RLC_Deimos_chr10_1500535_1500541_nonref	Mad_F2	up	bamControl	106	40	0.101941748	5.48E-39	chr10_1500535_1500541_nonref	RLC_Deimos	RLC
RLC_Deimos_chr10_1500535_1500541_nonref	ORE.S_a152A_14	down	bamControl	106	36	0.111650485	4.83E-25	chr10_1500535_1500541_nonref	RLC_Deimos	RLC
RLC_Deimos_chr10_1500535_1500541_nonref	ORE.S_a152A_14	up	bamControl	106	26	0.077669903	1.45E-20	chr10_1500535_1500541_nonref	RLC_Deimos	RLC
RLC_Deimos_chr10_1500535_1500541_nonref	ORE.S_a153B_15	down	bamControl	106	23	0.063106796	1.49E-21	chr10_1500535_1500541_nonref	RLC_Deimos	RLC
RLC_Deimos_chr10_1500535_1500541_nonref	ORE.S_a153B_15	up	bamControl	106	19	0.063106796	7.48E-13	chr10_1500535_1500541_nonref	RLC_Deimos	RLC
RLC_Deimos_chr10_1500535_1500541_nonref	Ste_A17	down	bamControl	106	30	0.038834951	1.33E-55	chr10_1500535_1500541_nonref	RLC_Deimos	RLC
RLC_Deimos_chr10_1500535_1500541_nonref	Ste_A17	up	bamControl	106	49	0.09223301	9.07E-67	chr10_1500535_1500541_nonref	RLC_Deimos	RLC
RLC_Deimos_chr10_1547406_1547412_nonref	AUS_1C1	down	bamControl	106	42	0.097087379	1.79E-46	chr10_1547406_1547412_nonref	RLC_Deimos	RLC
RLC_Deimos_chr10_1547406_1547412_nonref	AUS_1C1	up	bamControl	106	27	0.106796117	1.88E-09	chr10_1547406_1547412_nonref	RLC_Deimos	RLC
RLC_Deimos_chr10_1598823_1598829_nonref	Mad_F6	down	bamControl	106	45	0.111650485	4.38E-45	chr10_1598823_1598829_nonref	RLC_Deimos	RLC
RLC_Deimos_chr10_1598823_1598829_nonref	Mad_F6	up	bamControl	106	38	0.101941748	2.00E-34	chr10_1598823_1598829_nonref	RLC_Deimos	RLC
RLC_Deimos_chr10_1598823_1598829_nonref	Ste_A7	down	bamControl	106	17	0.072815534	6.09E-05	chr10_1598823_1598829_nonref	RLC_Deimos	RLC
RLC_Deimos_chr10_1598823_1598829_nonref	Ste_A7	up	bamControl	106	28	0.126213592	0.000304921	chr10_1598823_1598829_nonref	RLC_Deimos	RLC
RLC_Deimos_chr10_1598823_1598829_nonref	Ste_B21	down	bamControl	106	21	0.082524272	2.98E-08	chr10_1598823_1598829_nonref	RLC_Deimos	RLC
RLC_Deimos_chr10_1598823_1598829_nonref	Ste_B21	up	bamControl	106	10	0.04368932	0.000927031	chr10_1598823_1598829_nonref	RLC_Deimos	RLC
RLC_Deimos_chr10_1598823_1598829_nonref	Ste_B23	down	bamControl	106	40	0.077669903	1.08E-53	chr10_1598823_1598829_nonref	RLC_Deimos	RLC
RLC_Deimos_chr10_1598823_1598829_nonref	Ste_B23	up	bamControl	106	29	0.067961165	9.28E-33	chr10_1598823_1598829_nonref	RLC_Deimos	RLC
RLC_Deimos_chr10_1659408_1659414_nonref	AUS_1B1	down	bamControl	106	59	0.213592233	7.34E-25	chr10_1659408_1659414_nonref	RLC_Deimos	RLC
RLC_Deimos_chr10_1659408_1659414_nonref	AUS_1B1	up	bamControl	106	32	0.097087379	9.99E-24	chr10_1659408_1659414_nonref	RLC_Deimos	RLC
RLC_Deimos_chr10_1659408_1659414_nonref	Mad_E3	down	bamControl	106	21	0.082524272	2.98E-08	chr10_1659408_1659414_nonref	RLC_Deimos	RLC
RLC_Deimos_chr10_1659408_1659414_nonref	Mad_E3	up	bamControl	106	22	0.097087379	0.000141837	chr10_1659408_1659414_nonref	RLC_Deimos	RLC
RLC_Deimos_chr10_1659408_1659414_nonref	Ste_A3	down	bamControl	106	38	0.063106796	1.48E-58	chr10_1659408_1659414_nonref	RLC_Deimos	RLC
RLC_Deimos_chr10_1659408_1659414_nonref	Ste_A3	up	bamControl	106	41	0.072815534	1.63E-59	chr10_1659408_1659414_nonref	RLC_Deimos	RLC
RLC_Deimos_chr10_1662355_1662361_nonref	CH17_3O21	down	bamControl	106	99	0.446601942	2.64E-08	chr10_1662355_1662361_nonref	RLC_Deimos	RLC
RLC_Deimos_chr10_1662355_1662361_nonref	CH17_3O21	up	bamControl	106	39	0.17961165	0.000844529	chr10_1662355_1662361_nonref	RLC_Deimos	RLC
RLC_Deimos_chr10_1662355_1662361_nonref	Mad_G2	down	bamControl	106	37	0.169902913	0.000720025	chr10_1662355_1662361_nonref	RLC_Deimos	RLC
RLC_Deimos_chr10_1662355_1662361_nonref	Mad_G2	up	bamControl	106	17	0.072815534	6.09E-05	chr10_1662355_1662361_nonref	RLC_Deimos	RLC
RLC_Deimos_chr10_1662355_1662361_nonref	Mad_H4	down	bamControl	106	33	0.150485437	0.000507577	chr10_1662355_1662361_nonref	RLC_Deimos	RLC
RLC_Deimos_chr10_1662355_1662361_nonref	Mad_H4	up	bamControl	106	10	0.04368932	0.000927031	chr10_1662355_1662361_nonref	RLC_Deimos	RLC
RLC_Deimos_chr10_1662355_1662361_nonref	Ste_B12	down	bamControl	106	16	0.048543689	1.21E-13	chr10_1662355_1662361_nonref	RLC_Deimos	RLC
RLC_Deimos_chr10_1662355_1662361_nonref	Ste_B12	up	bamControl	106	38	0.082524272	1.20E-45	chr10_1662355_1662361_nonref	RLC_Deimos	RLC
RLC_Deimos_chr10_1662355_1662361_nonref	Ste_B14	down	bamControl	106	17	0.072815534	6.09E-05	chr10_1662355_1662361_nonref	RLC_Deimos	RLC
RLC_Deimos_chr10_1662355_1662361_nonref	Ste_B14	up	bamControl	106	19	0.082524272	8.81E-05	chr10_1662355_1662361_nonref	RLC_Deimos	RLC
RLC_Deimos_chr10_1662355_1662361_nonref	Ste_B23	down	bamControl	106	64	0.276699029	6.67E-10	chr10_1662355_1662361_nonref	RLC_Deimos	RLC
RLC_Deimos_chr10_1662355_1662361_nonref	Ste_B23	up	bamControl	106	21	0.087378641	2.27E-06	chr10_1662355_1662361_nonref	RLC_Deimos	RLC
RLC_Deimos_chr10_1662386_1662392_nonref	AUS_1F3	down	bamControl	106	27	0.121359223	0.000272056	chr10_1662386_1662392_nonref	RLC_Deimos	RLC
RLC_Deimos_chr10_1662386_1662392_nonref	AUS_1F3	up	bamControl	106	23	0.101941748	0.000163601	chr10_1662386_1662392_nonref	RLC_Deimos	RLC
RLC_Deimos_chr10_1662386_1662392_nonref	AUS_1G5	down	bamControl	106	25	0.111650485	0.000213386	chr10_1662386_1662392_nonref	RLC_Deimos	RLC
RLC_Deimos_chr10_1662386_1662392_nonref	AUS_1G5	up	bamControl	106	31	0.13592233	1.28E-05	chr10_1662386_1662392_nonref	RLC_Deimos	RLC
RLC_Deimos_chr10_1662386_1662392_nonref	Mad_E6	down	bamControl	106	37	0.111650485	3.60E-27	chr10_1662386_1662392_nonref	RLC_Deimos	RLC
RLC_Deimos_chr10_1662386_1662392_nonref	Mad_E6	up	bamControl	106	48	0.101941748	5.09E-58	chr10_1662386_1662392_nonref	RLC_Deimos	RLC
RLC_Deimos_chr10_25076_25082_nonref	CH17_3O9	down	bamControl	106	57	0.208737864	3.91E-23	chr10_25076_25082_nonref	RLC_Deimos	RLC
RLC_Deimos_chr10_25076_25082_nonref	CH17_3O9	up	bamControl	106	55	0.208737864	1.89E-19	chr10_25076_25082_nonref	RLC_Deimos	RLC
RLC_Deimos_chr10_25076_25082_nonref	ORE.R_a123B_8	down	bamControl	106	17	0.067961165	8.42E-07	chr10_25076_25082_nonref	RLC_Deimos	RLC
RLC_Deimos_chr10_25076_25082_nonref	ORE.R_a123B_8	up	bamControl	106	15	0.048543689	1.74E-11	chr10_25076_25082_nonref	RLC_Deimos	RLC
RLC_Deimos_chr10_25360_25366_nonref	AUS_1G2	down	bamControl	106	38	0.169902913	3.03E-05	chr10_25360_25366_nonref	RLC_Deimos	RLC
RLC_Deimos_chr10_25360_25366_nonref	AUS_1G2	up	bamControl	106	39	0.17961165	0.000844529	chr10_25360_25366_nonref	RLC_Deimos	RLC
RLC_Deimos_chr10_25360_25366_nonref	ORE.R_a123B_15	down	bamControl	106	21	0.09223301	0.000122049	chr10_25360_25366_nonref	RLC_Deimos	RLC
RLC_Deimos_chr10_25360_25366_nonref	ORE.R_a123B_15	up	bamControl	106	29	0.131067961	0.000340242	chr10_25360_25366_nonref	RLC_Deimos	RLC
RLC_Deimos_chr10_25360_25366_nonref	ORE.R_a123B_17	down	bamControl	106	74	0.247572816	3.57E-39	chr10_25360_25366_nonref	RLC_Deimos	RLC
RLC_Deimos_chr10_25360_25366_nonref	ORE.R_a123B_17	up	bamControl	106	37	0.097087379	8.37E-35	chr10_25360_25366_nonref	RLC_Deimos	RLC
RLC_Deimos_chr10_25360_25366_nonref	Ste_B7	down	bamControl	106	15	0.063106796	4.00E-05	chr10_25360_25366_nonref	RLC_Deimos	RLC
RLC_Deimos_chr10_25360_25366_nonref	Ste_B7	up	bamControl	106	18	0.077669903	7.37E-05	chr10_25360_25366_nonref	RLC_Deimos	RLC
RLC_Deimos_chr10_325253_325259_nonref	Mad_B4	down	bamControl	106	34	0.072815534	6.73E-42	chr10_325253_325259_nonref	RLC_Deimos	RLC
RLC_Deimos_chr10_325253_325259_nonref	Mad_B4	up	bamControl	106	44	0.09223301	2.77E-54	chr10_325253_325259_nonref	RLC_Deimos	RLC
RLC_Deimos_chr10_383729_383735_nonref	ORE.R_a124A_11	down	bamControl	106	35	0.106796117	2.61E-25	chr10_383729_383735_nonref	RLC_Deimos	RLC
RLC_Deimos_chr10_383729_383735_nonref	ORE.R_a124A_11	up	bamControl	106	74	0.242718447	2.17E-41	chr10_383729_383735_nonref	RLC_Deimos	RLC
RLC_Deimos_chr10_413215_413221_nonref	CH_3F3	down	bamControl	106	28	0.116504854	1.62E-07	chr10_413215_413221_nonref	RLC_Deimos	RLC
RLC_Deimos_chr10_413215_413221_nonref	CH_3F3	up	bamControl	106	37	0.121359223	1.78E-22	chr10_413215_413221_nonref	RLC_Deimos	RLC
RLC_Deimos_chr10_413215_413221_nonref	CH_3G3	down	bamControl	106	37	0.13592233	5.24E-16	chr10_413215_413221_nonref	RLC_Deimos	RLC
RLC_Deimos_chr10_413215_413221_nonref	CH_3G3	up	bamControl	106	36	0.121359223	1.91E-20	chr10_413215_413221_nonref	RLC_Deimos	RLC
RLC_Deimos_chr10_413215_413221_nonref	Mad_C2	down	bamControl	106	31	0.077669903	7.79E-32	chr10_413215_413221_nonref	RLC_Deimos	RLC
RLC_Deimos_chr10_413215_413221_nonref	Mad_C2	up	bamControl	106	40	0.131067961	4.48E-24	chr10_413215_413221_nonref	RLC_Deimos	RLC
RLC_Deimos_chr10_413215_413221_nonref	Mad_C7	down	bamControl	106	62	0.082524272	2.44E-108	chr10_413215_413221_nonref	RLC_Deimos	RLC
RLC_Deimos_chr10_413215_413221_nonref	Mad_C7	up	bamControl	106	43	0.101941748	5.46E-46	chr10_413215_413221_nonref	RLC_Deimos	RLC
RLC_Deimos_chr10_413215_413221_nonref	Mad_D5	down	bamControl	106	17	0.072815534	6.09E-05	chr10_413215_413221_nonref	RLC_Deimos	RLC
RLC_Deimos_chr10_413215_413221_nonref	Mad_D5	up	bamControl	106	10	0.04368932	0.000927031	chr10_413215_413221_nonref	RLC_Deimos	RLC
RLC_Deimos_chr10_413215_413221_nonref	Mad_H3	down	bamControl	106	35	0.063106796	9.18E-51	chr10_413215_413221_nonref	RLC_Deimos	RLC
RLC_Deimos_chr10_413215_413221_nonref	Mad_H3	up	bamControl	106	18	0.053398058	1.56E-15	chr10_413215_413221_nonref	RLC_Deimos	RLC
RLC_Deimos_chr10_413215_413221_nonref	ORE.R_a123B_3	down	bamControl	106	27	0.09223301	1.23E-15	chr10_413215_413221_nonref	RLC_Deimos	RLC
RLC_Deimos_chr10_413215_413221_nonref	ORE.R_a123B_3	up	bamControl	106	19	0.077669903	1.43E-06	chr10_413215_413221_nonref	RLC_Deimos	RLC
RLC_Deimos_chr10_413215_413221_nonref	Ste_B10	down	bamControl	106	33	0.063106796	1.17E-45	chr10_413215_413221_nonref	RLC_Deimos	RLC
RLC_Deimos_chr10_413215_413221_nonref	Ste_B10	up	bamControl	106	39	0.072815534	2.16E-54	chr10_413215_413221_nonref	RLC_Deimos	RLC
RLC_Deimos_chr10_413215_413221_nonref	Ste_B6	down	bamControl	106	42	0.126213592	1.31E-30	chr10_413215_413221_nonref	RLC_Deimos	RLC
RLC_Deimos_chr10_413215_413221_nonref	Ste_B6	up	bamControl	106	30	0.067961165	3.71E-35	chr10_413215_413221_nonref	RLC_Deimos	RLC
RLC_Deimos_chr10_414031_414037_nonref	CH17_3K7	down	bamControl	106	25	0.106796117	4.98E-06	chr10_414031_414037_nonref	RLC_Deimos	RLC
RLC_Deimos_chr10_414031_414037_nonref	CH17_3K7	up	bamControl	106	31	0.106796117	4.83E-17	chr10_414031_414037_nonref	RLC_Deimos	RLC
RLC_Deimos_chr10_414031_414037_nonref	ISR_Ar_2c	down	bamControl	106	26	0.111650485	5.92E-06	chr10_414031_414037_nonref	RLC_Deimos	RLC
RLC_Deimos_chr10_414031_414037_nonref	ISR_Ar_2c	up	bamControl	106	24	0.101941748	4.15E-06	chr10_414031_414037_nonref	RLC_Deimos	RLC
RLC_Deimos_chr10_414031_414037_nonref	ORE.S_a154A_15	down	bamControl	106	29	0.077669903	3.10E-27	chr10_414031_414037_nonref	RLC_Deimos	RLC
RLC_Deimos_chr10_414031_414037_nonref	ORE.S_a154A_15	up	bamControl	106	29	0.121359223	1.98E-07	chr10_414031_414037_nonref	RLC_Deimos	RLC
RLC_Deimos_chr10_414031_414037_nonref	Ste_A5	down	bamControl	106	52	0.131067961	2.48E-50	chr10_414031_414037_nonref	RLC_Deimos	RLC
RLC_Deimos_chr10_414031_414037_nonref	Ste_A5	up	bamControl	106	43	0.082524272	4.74E-58	chr10_414031_414037_nonref	RLC_Deimos	RLC
RLC_Deimos_chr10_414031_414037_nonref	Ste_B18	down	bamControl	106	29	0.087378641	3.82E-22	chr10_414031_414037_nonref	RLC_Deimos	RLC
RLC_Deimos_chr10_414031_414037_nonref	Ste_B18	up	bamControl	106	24	0.067961165	3.36E-21	chr10_414031_414037_nonref	RLC_Deimos	RLC
RLC_Deimos_chr10_414031_414037_nonref	Ste_B7	down	bamControl	106	47	0.087378641	6.05E-65	chr10_414031_414037_nonref	RLC_Deimos	RLC
RLC_Deimos_chr10_414031_414037_nonref	Ste_B7	up	bamControl	106	42	0.121359223	4.54E-33	chr10_414031_414037_nonref	RLC_Deimos	RLC
RLC_Deimos_chr10_415356_415362_nonref	CH17_1D1	down	bamControl	106	35	0.126213592	2.52E-16	chr10_415356_415362_nonref	RLC_Deimos	RLC
RLC_Deimos_chr10_415356_415362_nonref	CH17_1D1	up	bamControl	106	28	0.097087379	1.94E-15	chr10_415356_415362_nonref	RLC_Deimos	RLC
RLC_Deimos_chr10_415356_415362_nonref	ORE.S_a154A_3	down	bamControl	106	19	0.058252427	3.12E-15	chr10_415356_415362_nonref	RLC_Deimos	RLC
RLC_Deimos_chr10_415356_415362_nonref	ORE.S_a154A_3	up	bamControl	106	36	0.111650485	4.83E-25	chr10_415356_415362_nonref	RLC_Deimos	RLC
RLC_Deimos_chr10_50555_50561_nonref	Mad_D2	down	bamControl	106	63	0.13592233	1.48E-73	chr10_50555_50561_nonref	RLC_Deimos	RLC
RLC_Deimos_chr10_50555_50561_nonref	Mad_D2	up	bamControl	106	49	0.09223301	9.07E-67	chr10_50555_50561_nonref	RLC_Deimos	RLC
RLC_Deimos_chr10_50555_50561_nonref	Mad_F5	down	bamControl	106	40	0.082524272	1.48E-50	chr10_50555_50561_nonref	RLC_Deimos	RLC
RLC_Deimos_chr10_50555_50561_nonref	Mad_F5	up	bamControl	106	35	0.082524272	1.98E-38	chr10_50555_50561_nonref	RLC_Deimos	RLC
RLC_Deimos_chr10_50555_50561_nonref	Mad_H2	down	bamControl	106	48	0.106796117	4.89E-55	chr10_50555_50561_nonref	RLC_Deimos	RLC
RLC_Deimos_chr10_50555_50561_nonref	Mad_H2	up	bamControl	106	49	0.087378641	4.66E-70	chr10_50555_50561_nonref	RLC_Deimos	RLC
RLC_Deimos_chr10_50555_50561_nonref	ORE.S_a152A_13	down	bamControl	106	24	0.077669903	2.64E-16	chr10_50555_50561_nonref	RLC_Deimos	RLC
RLC_Deimos_chr10_50555_50561_nonref	ORE.S_a152A_13	up	bamControl	106	8	0.024271845	1.42E-08	chr10_50555_50561_nonref	RLC_Deimos	RLC
RLC_Deimos_chr10_599034_599040_nonref	Mad_F5	down	bamControl	106	34	0.155339806	0.000556286	chr10_599034_599040_nonref	RLC_Deimos	RLC
RLC_Deimos_chr10_599034_599040_nonref	Mad_F5	up	bamControl	106	26	0.116504854	0.000241571	chr10_599034_599040_nonref	RLC_Deimos	RLC
RLC_Deimos_chr10_599034_599040_nonref	ORE.R_a123B_11	down	bamControl	106	51	0.174757282	3.07E-26	chr10_599034_599040_nonref	RLC_Deimos	RLC
RLC_Deimos_chr10_599034_599040_nonref	ORE.R_a123B_11	up	bamControl	106	70	0.203883495	8.71E-52	chr10_599034_599040_nonref	RLC_Deimos	RLC
RLC_Deimos_chr10_599034_599040_nonref	Ste_A2	down	bamControl	106	24	0.106796117	0.000187423	chr10_599034_599040_nonref	RLC_Deimos	RLC
RLC_Deimos_chr10_599034_599040_nonref	Ste_A2	up	bamControl	106	29	0.131067961	0.000340242	chr10_599034_599040_nonref	RLC_Deimos	RLC
RLC_Deimos_chr10_606088_606094_nonref	AUS_1G2	down	bamControl	106	57	0.184466019	7.18E-34	chr10_606088_606094_nonref	RLC_Deimos	RLC
RLC_Deimos_chr10_606088_606094_nonref	AUS_1G2	up	bamControl	106	37	0.13592233	5.24E-16	chr10_606088_606094_nonref	RLC_Deimos	RLC
RLC_Deimos_chr10_723849_723855_nonref	AUS_1F3	down	bamControl	106	38	0.116504854	6.78E-27	chr10_723849_723855_nonref	RLC_Deimos	RLC
RLC_Deimos_chr10_723849_723855_nonref	AUS_1F3	up	bamControl	106	30	0.097087379	1.66E-19	chr10_723849_723855_nonref	RLC_Deimos	RLC
RLC_Deimos_chr10_723849_723855_nonref	CH_3F4	down	bamControl	106	34	0.126213592	2.00E-14	chr10_723849_723855_nonref	RLC_Deimos	RLC
RLC_Deimos_chr10_723849_723855_nonref	CH_3F4	up	bamControl	106	29	0.077669903	3.10E-27	chr10_723849_723855_nonref	RLC_Deimos	RLC
RLC_Deimos_chr10_723849_723855_nonref	CH17_1B31	down	bamControl	106	22	0.058252427	6.22E-22	chr10_723849_723855_nonref	RLC_Deimos	RLC
RLC_Deimos_chr10_723849_723855_nonref	CH17_1B31	up	bamControl	106	45	0.155339806	4.73E-23	chr10_723849_723855_nonref	RLC_Deimos	RLC
RLC_Deimos_chr10_723849_723855_nonref	CH17_3E23	down	bamControl	106	36	0.111650485	4.83E-25	chr10_723849_723855_nonref	RLC_Deimos	RLC
RLC_Deimos_chr10_723849_723855_nonref	CH17_3E23	up	bamControl	106	30	0.111650485	5.42E-13	chr10_723849_723855_nonref	RLC_Deimos	RLC
RLC_Deimos_chr10_723849_723855_nonref	CH17_3P15	down	bamControl	106	31	0.116504854	7.59E-13	chr10_723849_723855_nonref	RLC_Deimos	RLC
RLC_Deimos_chr10_723849_723855_nonref	CH17_3P15	up	bamControl	106	21	0.072815534	2.02E-12	chr10_723849_723855_nonref	RLC_Deimos	RLC
RLC_Deimos_chr10_723849_723855_nonref	ORE.S_a154A_11	down	bamControl	106	36	0.126213592	2.89E-18	chr10_723849_723855_nonref	RLC_Deimos	RLC
RLC_Deimos_chr10_723849_723855_nonref	ORE.S_a154A_11	up	bamControl	106	35	0.126213592	2.52E-16	chr10_723849_723855_nonref	RLC_Deimos	RLC
RLC_Deimos_chr10_723849_723855_nonref	Ste_B20	down	bamControl	106	39	0.106796117	4.61E-34	chr10_723849_723855_nonref	RLC_Deimos	RLC
RLC_Deimos_chr10_723849_723855_nonref	Ste_B20	up	bamControl	106	33	0.063106796	1.17E-45	chr10_723849_723855_nonref	RLC_Deimos	RLC
RLC_Deimos_chr10_786547_786553_nonref	Mad_B5	down	bamControl	106	26	0.072815534	4.34E-23	chr10_786547_786553_nonref	RLC_Deimos	RLC
RLC_Deimos_chr10_786547_786553_nonref	Mad_B5	up	bamControl	106	43	0.082524272	4.74E-58	chr10_786547_786553_nonref	RLC_Deimos	RLC
RLC_Deimos_chr10_813619_813625_nonref	AUS_1C8	down	bamControl	106	41	0.140776699	1.20E-21	chr10_813619_813625_nonref	RLC_Deimos	RLC
RLC_Deimos_chr10_813619_813625_nonref	AUS_1C8	up	bamControl	106	24	0.082524272	4.96E-14	chr10_813619_813625_nonref	RLC_Deimos	RLC
RLC_Deimos_chr10_813619_813625_nonref	ORE.R_a124A_6	down	bamControl	106	42	0.189320388	4.60E-05	chr10_813619_813625_nonref	RLC_Deimos	RLC
RLC_Deimos_chr10_813619_813625_nonref	ORE.R_a124A_6	up	bamControl	106	38	0.174757282	0.000780699	chr10_813619_813625_nonref	RLC_Deimos	RLC
RLC_Deimos_chr10_852138_852144_nonref	CH17_3Q9	down	bamControl	106	32	0.145631068	0.000461689	chr10_852138_852144_nonref	RLC_Deimos	RLC
RLC_Deimos_chr10_852138_852144_nonref	CH17_3Q9	up	bamControl	106	29	0.131067961	0.000340242	chr10_852138_852144_nonref	RLC_Deimos	RLC
RLC_Deimos_chr10_852138_852144_nonref	ORE.R_a123B_5	down	bamControl	106	35	0.101941748	9.27E-28	chr10_852138_852144_nonref	RLC_Deimos	RLC
RLC_Deimos_chr10_852138_852144_nonref	ORE.R_a123B_5	up	bamControl	106	26	0.072815534	4.34E-23	chr10_852138_852144_nonref	RLC_Deimos	RLC
RLC_Deimos_chr11_107050_107056_nonref	CH_3D7	down	bamControl	106	39	0.17961165	0.000844529	chr11_107050_107056_nonref	RLC_Deimos	RLC
RLC_Deimos_chr11_107050_107056_nonref	CH_3D7	up	bamControl	106	39	0.17961165	0.000844529	chr11_107050_107056_nonref	RLC_Deimos	RLC
RLC_Deimos_chr11_107050_107056_nonref	Mad_D6	down	bamControl	106	34	0.072815534	6.73E-42	chr11_107050_107056_nonref	RLC_Deimos	RLC
RLC_Deimos_chr11_107050_107056_nonref	Mad_D6	up	bamControl	106	36	0.067961165	5.03E-50	chr11_107050_107056_nonref	RLC_Deimos	RLC
RLC_Deimos_chr11_107050_107056_nonref	Ste_B7	down	bamControl	106	11	0.04368932	1.35E-05	chr11_107050_107056_nonref	RLC_Deimos	RLC
RLC_Deimos_chr11_107050_107056_nonref	Ste_B7	up	bamControl	106	10	0.04368932	0.000927031	chr11_107050_107056_nonref	RLC_Deimos	RLC
RLC_Deimos_chr11_113938_113944_nonref	AUS_1E5	down	bamControl	106	22	0.082524272	4.09E-10	chr11_113938_113944_nonref	RLC_Deimos	RLC
RLC_Deimos_chr11_113938_113944_nonref	AUS_1E5	up	bamControl	106	35	0.121359223	1.89E-18	chr11_113938_113944_nonref	RLC_Deimos	RLC
RLC_Deimos_chr11_113938_113944_nonref	ORE.S_a152A_14	down	bamControl	106	52	0.165048544	9.58E-33	chr11_113938_113944_nonref	RLC_Deimos	RLC
RLC_Deimos_chr11_113938_113944_nonref	ORE.S_a152A_14	up	bamControl	106	41	0.150485437	1.96E-17	chr11_113938_113944_nonref	RLC_Deimos	RLC
RLC_Deimos_chr11_113941_113947_nonref	CH17_1D1	down	bamControl	106	17	0.053398058	2.34E-13	chr11_113941_113947_nonref	RLC_Deimos	RLC
RLC_Deimos_chr11_113941_113947_nonref	CH17_1D1	up	bamControl	106	24	0.077669903	2.64E-16	chr11_113941_113947_nonref	RLC_Deimos	RLC
RLC_Deimos_chr11_113941_113947_nonref	CH17_3D10	down	bamControl	106	24	0.087378641	7.15E-12	chr11_113941_113947_nonref	RLC_Deimos	RLC
RLC_Deimos_chr11_113941_113947_nonref	CH17_3D10	up	bamControl	106	31	0.101941748	2.82E-19	chr11_113941_113947_nonref	RLC_Deimos	RLC
RLC_Deimos_chr11_113941_113947_nonref	CH17_3F9	down	bamControl	106	37	0.131067961	4.36E-18	chr11_113941_113947_nonref	RLC_Deimos	RLC
RLC_Deimos_chr11_113941_113947_nonref	CH17_3F9	up	bamControl	106	48	0.184466019	1.78E-16	chr11_113941_113947_nonref	RLC_Deimos	RLC
RLC_Deimos_chr11_113941_113947_nonref	CH17_3T39	down	bamControl	106	27	0.063106796	7.23E-31	chr11_113941_113947_nonref	RLC_Deimos	RLC
RLC_Deimos_chr11_113941_113947_nonref	CH17_3T39	up	bamControl	106	30	0.067961165	3.71E-35	chr11_113941_113947_nonref	RLC_Deimos	RLC
RLC_Deimos_chr11_113941_113947_nonref	Mad_A1	down	bamControl	106	39	0.077669903	3.48E-51	chr11_113941_113947_nonref	RLC_Deimos	RLC
RLC_Deimos_chr11_113941_113947_nonref	Mad_A1	up	bamControl	106	42	0.106796117	7.03E-41	chr11_113941_113947_nonref	RLC_Deimos	RLC
RLC_Deimos_chr11_113941_113947_nonref	Mad_A3	down	bamControl	106	56	0.101941748	4.86E-78	chr11_113941_113947_nonref	RLC_Deimos	RLC
RLC_Deimos_chr11_113941_113947_nonref	Mad_A3	up	bamControl	106	53	0.09223301	5.22E-77	chr11_113941_113947_nonref	RLC_Deimos	RLC
RLC_Deimos_chr11_113941_113947_nonref	Mad_B4	down	bamControl	106	49	0.067961165	2.30E-84	chr11_113941_113947_nonref	RLC_Deimos	RLC
RLC_Deimos_chr11_113941_113947_nonref	Mad_B4	up	bamControl	106	38	0.072815534	7.42E-52	chr11_113941_113947_nonref	RLC_Deimos	RLC
RLC_Deimos_chr11_113941_113947_nonref	Mad_B5	down	bamControl	106	57	0.101941748	1.34E-80	chr11_113941_113947_nonref	RLC_Deimos	RLC
RLC_Deimos_chr11_113941_113947_nonref	Mad_B5	up	bamControl	106	60	0.145631068	1.22E-60	chr11_113941_113947_nonref	RLC_Deimos	RLC
RLC_Deimos_chr11_113941_113947_nonref	Mad_D3	down	bamControl	106	35	0.097087379	2.72E-30	chr11_113941_113947_nonref	RLC_Deimos	RLC
RLC_Deimos_chr11_113941_113947_nonref	Mad_D3	up	bamControl	106	42	0.067961165	1.45E-65	chr11_113941_113947_nonref	RLC_Deimos	RLC
RLC_Deimos_chr11_113941_113947_nonref	Mad_E2	down	bamControl	106	39	0.067961165	1.01E-57	chr11_113941_113947_nonref	RLC_Deimos	RLC
RLC_Deimos_chr11_113941_113947_nonref	Mad_E2	up	bamControl	106	33	0.09223301	2.09E-28	chr11_113941_113947_nonref	RLC_Deimos	RLC
RLC_Deimos_chr11_113941_113947_nonref	Mad_E4	down	bamControl	106	38	0.063106796	1.48E-58	chr11_113941_113947_nonref	RLC_Deimos	RLC
RLC_Deimos_chr11_113941_113947_nonref	Mad_E4	up	bamControl	106	42	0.106796117	7.03E-41	chr11_113941_113947_nonref	RLC_Deimos	RLC
RLC_Deimos_chr11_113941_113947_nonref	Mad_E6	down	bamControl	106	42	0.063106796	3.57E-69	chr11_113941_113947_nonref	RLC_Deimos	RLC
RLC_Deimos_chr11_113941_113947_nonref	Mad_E6	up	bamControl	106	31	0.077669903	7.79E-32	chr11_113941_113947_nonref	RLC_Deimos	RLC
RLC_Deimos_chr11_113941_113947_nonref	Mad_F1	down	bamControl	106	15	0.063106796	4.00E-05	chr11_113941_113947_nonref	RLC_Deimos	RLC
RLC_Deimos_chr11_113941_113947_nonref	Mad_F1	up	bamControl	106	18	0.072815534	1.11E-06	chr11_113941_113947_nonref	RLC_Deimos	RLC
RLC_Deimos_chr11_113941_113947_nonref	Mad_H2	down	bamControl	106	51	0.097087379	1.34E-68	chr11_113941_113947_nonref	RLC_Deimos	RLC
RLC_Deimos_chr11_113941_113947_nonref	Mad_H2	up	bamControl	106	39	0.072815534	2.16E-54	chr11_113941_113947_nonref	RLC_Deimos	RLC
RLC_Deimos_chr11_113941_113947_nonref	Mad_H3	down	bamControl	106	32	0.097087379	9.99E-24	chr11_113941_113947_nonref	RLC_Deimos	RLC
RLC_Deimos_chr11_113941_113947_nonref	Mad_H3	up	bamControl	106	24	0.04368932	8.08E-36	chr11_113941_113947_nonref	RLC_Deimos	RLC
RLC_Deimos_chr11_113941_113947_nonref	Mad_H7	down	bamControl	106	34	0.072815534	6.73E-42	chr11_113941_113947_nonref	RLC_Deimos	RLC
RLC_Deimos_chr11_113941_113947_nonref	Mad_H7	up	bamControl	106	25	0.048543689	4.34E-35	chr11_113941_113947_nonref	RLC_Deimos	RLC
RLC_Deimos_chr11_113941_113947_nonref	ORE.R_a123B_14	down	bamControl	106	39	0.131067961	4.79E-22	chr11_113941_113947_nonref	RLC_Deimos	RLC
RLC_Deimos_chr11_113941_113947_nonref	ORE.R_a123B_14	up	bamControl	106	30	0.087378641	2.56E-24	chr11_113941_113947_nonref	RLC_Deimos	RLC
RLC_Deimos_chr11_113941_113947_nonref	ORE.R_a123B_15	down	bamControl	106	24	0.058252427	1.35E-26	chr11_113941_113947_nonref	RLC_Deimos	RLC
RLC_Deimos_chr11_113941_113947_nonref	ORE.R_a123B_15	up	bamControl	106	21	0.053398058	2.40E-22	chr11_113941_113947_nonref	RLC_Deimos	RLC
RLC_Deimos_chr11_113941_113947_nonref	ORE.R_a123B_18	down	bamControl	106	71	0.252427184	3.57E-31	chr11_113941_113947_nonref	RLC_Deimos	RLC
RLC_Deimos_chr11_113941_113947_nonref	ORE.R_a123B_18	up	bamControl	106	73	0.262135922	7.52E-31	chr11_113941_113947_nonref	RLC_Deimos	RLC
RLC_Deimos_chr11_113941_113947_nonref	ORE.R_a123B_3	down	bamControl	106	27	0.072815534	2.43E-25	chr11_113941_113947_nonref	RLC_Deimos	RLC
RLC_Deimos_chr11_113941_113947_nonref	ORE.R_a123B_3	up	bamControl	106	25	0.087378641	7.80E-14	chr11_113941_113947_nonref	RLC_Deimos	RLC
RLC_Deimos_chr11_113941_113947_nonref	ORE.R_a123B_5	down	bamControl	106	19	0.058252427	3.12E-15	chr11_113941_113947_nonref	RLC_Deimos	RLC
RLC_Deimos_chr11_113941_113947_nonref	ORE.R_a123B_5	up	bamControl	106	30	0.097087379	1.66E-19	chr11_113941_113947_nonref	RLC_Deimos	RLC
RLC_Deimos_chr11_113941_113947_nonref	ORE.R_a123B_6	down	bamControl	106	28	0.101941748	2.64E-13	chr11_113941_113947_nonref	RLC_Deimos	RLC
RLC_Deimos_chr11_113941_113947_nonref	ORE.R_a123B_6	up	bamControl	106	27	0.087378641	6.60E-18	chr11_113941_113947_nonref	RLC_Deimos	RLC
RLC_Deimos_chr11_113941_113947_nonref	ORE.R_a124A_5	down	bamControl	106	35	0.097087379	2.72E-30	chr11_113941_113947_nonref	RLC_Deimos	RLC
RLC_Deimos_chr11_113941_113947_nonref	ORE.R_a124A_5	up	bamControl	106	25	0.097087379	1.07E-09	chr11_113941_113947_nonref	RLC_Deimos	RLC
RLC_Deimos_chr11_113941_113947_nonref	ORE.S_a152A_15	down	bamControl	106	35	0.126213592	2.52E-16	chr11_113941_113947_nonref	RLC_Deimos	RLC
RLC_Deimos_chr11_113941_113947_nonref	ORE.S_a152A_15	up	bamControl	106	40	0.126213592	2.23E-26	chr11_113941_113947_nonref	RLC_Deimos	RLC
RLC_Deimos_chr11_113941_113947_nonref	ORE.S_a152A_16	down	bamControl	106	49	0.169902913	1.85E-24	chr11_113941_113947_nonref	RLC_Deimos	RLC
RLC_Deimos_chr11_113941_113947_nonref	ORE.S_a152A_16	up	bamControl	106	39	0.111650485	1.65E-31	chr11_113941_113947_nonref	RLC_Deimos	RLC
RLC_Deimos_chr11_113941_113947_nonref	ORE.S_a153B_1	down	bamControl	106	40	0.126213592	2.23E-26	chr11_113941_113947_nonref	RLC_Deimos	RLC
RLC_Deimos_chr11_113941_113947_nonref	ORE.S_a153B_1	up	bamControl	106	37	0.097087379	8.37E-35	chr11_113941_113947_nonref	RLC_Deimos	RLC
RLC_Deimos_chr11_113941_113947_nonref	ORE.S_a153B_13	down	bamControl	106	40	0.121359223	9.44E-29	chr11_113941_113947_nonref	RLC_Deimos	RLC
RLC_Deimos_chr11_113941_113947_nonref	ORE.S_a153B_13	up	bamControl	106	29	0.097087379	1.88E-17	chr11_113941_113947_nonref	RLC_Deimos	RLC
RLC_Deimos_chr11_113941_113947_nonref	ORE.S_a153B_15	down	bamControl	106	28	0.082524272	1.93E-22	chr11_113941_113947_nonref	RLC_Deimos	RLC
RLC_Deimos_chr11_113941_113947_nonref	ORE.S_a153B_15	up	bamControl	106	29	0.106796117	3.82E-13	chr11_113941_113947_nonref	RLC_Deimos	RLC
RLC_Deimos_chr11_113941_113947_nonref	ORE.S_a153B_19	down	bamControl	106	52	0.174757282	3.15E-28	chr11_113941_113947_nonref	RLC_Deimos	RLC
RLC_Deimos_chr11_113941_113947_nonref	ORE.S_a153B_19	up	bamControl	106	30	0.121359223	4.00E-09	chr11_113941_113947_nonref	RLC_Deimos	RLC
RLC_Deimos_chr11_113941_113947_nonref	ORE.S_a153B_6	down	bamControl	106	54	0.174757282	2.81E-32	chr11_113941_113947_nonref	RLC_Deimos	RLC
RLC_Deimos_chr11_113941_113947_nonref	ORE.S_a153B_6	up	bamControl	106	42	0.174757282	8.48E-10	chr11_113941_113947_nonref	RLC_Deimos	RLC
RLC_Deimos_chr11_113941_113947_nonref	ORE.S_a153B_9	down	bamControl	106	44	0.155339806	4.26E-21	chr11_113941_113947_nonref	RLC_Deimos	RLC
RLC_Deimos_chr11_113941_113947_nonref	ORE.S_a153B_9	up	bamControl	106	23	0.082524272	4.81E-12	chr11_113941_113947_nonref	RLC_Deimos	RLC
RLC_Deimos_chr11_113941_113947_nonref	ORE.S_a154A_13	down	bamControl	106	23	0.063106796	1.49E-21	chr11_113941_113947_nonref	RLC_Deimos	RLC
RLC_Deimos_chr11_113941_113947_nonref	ORE.S_a154A_13	up	bamControl	106	26	0.097087379	1.48E-11	chr11_113941_113947_nonref	RLC_Deimos	RLC
RLC_Deimos_chr11_113941_113947_nonref	ORE.S_a154A_15	down	bamControl	106	35	0.121359223	1.89E-18	chr11_113941_113947_nonref	RLC_Deimos	RLC
RLC_Deimos_chr11_113941_113947_nonref	ORE.S_a154A_15	up	bamControl	106	29	0.116504854	3.14E-09	chr11_113941_113947_nonref	RLC_Deimos	RLC
RLC_Deimos_chr11_113941_113947_nonref	ORE.S_a154A_3	down	bamControl	106	46	0.17961165	8.18E-15	chr11_113941_113947_nonref	RLC_Deimos	RLC
RLC_Deimos_chr11_113941_113947_nonref	ORE.S_a154A_3	up	bamControl	106	31	0.097087379	1.34E-21	chr11_113941_113947_nonref	RLC_Deimos	RLC
RLC_Deimos_chr11_113941_113947_nonref	ORE.S_a154A_7	down	bamControl	106	38	0.121359223	1.54E-24	chr11_113941_113947_nonref	RLC_Deimos	RLC
RLC_Deimos_chr11_113941_113947_nonref	ORE.S_a154A_7	up	bamControl	106	26	0.101941748	1.43E-09	chr11_113941_113947_nonref	RLC_Deimos	RLC
RLC_Deimos_chr11_113941_113947_nonref	Ste_A15	down	bamControl	106	22	0.077669903	3.16E-12	chr11_113941_113947_nonref	RLC_Deimos	RLC
RLC_Deimos_chr11_113941_113947_nonref	Ste_A15	up	bamControl	106	21	0.04368932	3.26E-28	chr11_113941_113947_nonref	RLC_Deimos	RLC
RLC_Deimos_chr11_113941_113947_nonref	Ste_A18	down	bamControl	106	52	0.145631068	1.91E-42	chr11_113941_113947_nonref	RLC_Deimos	RLC
RLC_Deimos_chr11_113941_113947_nonref	Ste_A18	up	bamControl	106	40	0.063106796	7.79E-64	chr11_113941_113947_nonref	RLC_Deimos	RLC
RLC_Deimos_chr11_113941_113947_nonref	Ste_A2	down	bamControl	106	49	0.111650485	1.62E-54	chr11_113941_113947_nonref	RLC_Deimos	RLC
RLC_Deimos_chr11_113941_113947_nonref	Ste_A2	up	bamControl	106	58	0.101941748	3.60E-83	chr11_113941_113947_nonref	RLC_Deimos	RLC
RLC_Deimos_chr11_113941_113947_nonref	Ste_A27	down	bamControl	106	56	0.09223301	8.09E-85	chr11_113941_113947_nonref	RLC_Deimos	RLC
RLC_Deimos_chr11_113941_113947_nonref	Ste_A27	up	bamControl	106	56	0.155339806	3.36E-46	chr11_113941_113947_nonref	RLC_Deimos	RLC
RLC_Deimos_chr11_113941_113947_nonref	Ste_A3	down	bamControl	106	15	0.019417476	5.89E-30	chr11_113941_113947_nonref	RLC_Deimos	RLC
RLC_Deimos_chr11_113941_113947_nonref	Ste_A3	up	bamControl	106	47	0.058252427	9.04E-87	chr11_113941_113947_nonref	RLC_Deimos	RLC
RLC_Deimos_chr11_113941_113947_nonref	Ste_A6	down	bamControl	106	47	0.072815534	3.05E-75	chr11_113941_113947_nonref	RLC_Deimos	RLC
RLC_Deimos_chr11_113941_113947_nonref	Ste_A6	up	bamControl	106	40	0.063106796	7.79E-64	chr11_113941_113947_nonref	RLC_Deimos	RLC
RLC_Deimos_chr11_113941_113947_nonref	Ste_B15	down	bamControl	106	36	0.067961165	5.03E-50	chr11_113941_113947_nonref	RLC_Deimos	RLC
RLC_Deimos_chr11_113941_113947_nonref	Ste_B15	up	bamControl	106	31	0.048543689	1.06E-50	chr11_113941_113947_nonref	RLC_Deimos	RLC
RLC_Deimos_chr11_113941_113947_nonref	Ste_B5	down	bamControl	106	35	0.082524272	1.98E-38	chr11_113941_113947_nonref	RLC_Deimos	RLC
RLC_Deimos_chr11_113941_113947_nonref	Ste_B5	up	bamControl	106	35	0.072815534	2.33E-44	chr11_113941_113947_nonref	RLC_Deimos	RLC
RLC_Deimos_chr11_113941_113947_nonref	Ste_B6	down	bamControl	106	34	0.038834951	7.17E-67	chr11_113941_113947_nonref	RLC_Deimos	RLC
RLC_Deimos_chr11_113941_113947_nonref	Ste_B6	up	bamControl	106	46	0.145631068	1.46E-29	chr11_113941_113947_nonref	RLC_Deimos	RLC
RLC_Deimos_chr11_113941_113947_nonref	Ste_B8	down	bamControl	106	32	0.04368932	3.61E-57	chr11_113941_113947_nonref	RLC_Deimos	RLC
RLC_Deimos_chr11_113941_113947_nonref	Ste_B8	up	bamControl	106	38	0.077669903	1.07E-48	chr11_113941_113947_nonref	RLC_Deimos	RLC
RLC_Deimos_chr11_1228948_1228954_nonref	AUS_1C3	down	bamControl	106	80	0.242718447	8.34E-54	chr11_1228948_1228954_nonref	RLC_Deimos	RLC
RLC_Deimos_chr11_1228948_1228954_nonref	AUS_1C3	up	bamControl	106	71	0.262135922	4.16E-27	chr11_1228948_1228954_nonref	RLC_Deimos	RLC
RLC_Deimos_chr11_1228948_1228954_nonref	Mad_C5	down	bamControl	106	30	0.058252427	2.70E-41	chr11_1228948_1228954_nonref	RLC_Deimos	RLC
RLC_Deimos_chr11_1228948_1228954_nonref	Mad_C5	up	bamControl	106	22	0.058252427	6.22E-22	chr11_1228948_1228954_nonref	RLC_Deimos	RLC
RLC_Deimos_chr11_1228948_1228954_nonref	Mad_D5	down	bamControl	106	29	0.048543689	2.07E-45	chr11_1228948_1228954_nonref	RLC_Deimos	RLC
RLC_Deimos_chr11_1228948_1228954_nonref	Mad_D5	up	bamControl	106	34	0.048543689	8.76E-59	chr11_1228948_1228954_nonref	RLC_Deimos	RLC
RLC_Deimos_chr11_1228948_1228954_nonref	ORE.R_a123B_10	down	bamControl	106	24	0.067961165	3.36E-21	chr11_1228948_1228954_nonref	RLC_Deimos	RLC
RLC_Deimos_chr11_1228948_1228954_nonref	ORE.R_a123B_10	up	bamControl	106	15	0.04368932	5.80E-14	chr11_1228948_1228954_nonref	RLC_Deimos	RLC
RLC_Deimos_chr11_1228948_1228954_nonref	ORE.R_a123B_12	down	bamControl	106	70	0.22815534	5.13E-40	chr11_1228948_1228954_nonref	RLC_Deimos	RLC
RLC_Deimos_chr11_1228948_1228954_nonref	ORE.R_a123B_12	up	bamControl	106	65	0.174757282	5.97E-56	chr11_1228948_1228954_nonref	RLC_Deimos	RLC
RLC_Deimos_chr11_1228948_1228954_nonref	ORE.R_a123B_20	down	bamControl	106	32	0.111650485	7.50E-17	chr11_1228948_1228954_nonref	RLC_Deimos	RLC
RLC_Deimos_chr11_1228948_1228954_nonref	ORE.R_a123B_20	up	bamControl	106	23	0.058252427	3.02E-24	chr11_1228948_1228954_nonref	RLC_Deimos	RLC
RLC_Deimos_chr11_1228948_1228954_nonref	ORE.R_a123B_4	down	bamControl	106	26	0.072815534	4.34E-23	chr11_1228948_1228954_nonref	RLC_Deimos	RLC
RLC_Deimos_chr11_1228948_1228954_nonref	ORE.R_a123B_4	up	bamControl	106	22	0.072815534	1.84E-14	chr11_1228948_1228954_nonref	RLC_Deimos	RLC
RLC_Deimos_chr11_1228948_1228954_nonref	ORE.R_a123B_9	down	bamControl	106	37	0.101941748	3.54E-32	chr11_1228948_1228954_nonref	RLC_Deimos	RLC
RLC_Deimos_chr11_1228948_1228954_nonref	ORE.R_a123B_9	up	bamControl	106	24	0.058252427	1.35E-26	chr11_1228948_1228954_nonref	RLC_Deimos	RLC
RLC_Deimos_chr11_1228948_1228954_nonref	ORE.S_a153B_6	down	bamControl	106	41	0.189320388	0.000981907	chr11_1228948_1228954_nonref	RLC_Deimos	RLC
RLC_Deimos_chr11_1228948_1228954_nonref	ORE.S_a153B_6	up	bamControl	106	37	0.165048544	2.71E-05	chr11_1228948_1228954_nonref	RLC_Deimos	RLC
RLC_Deimos_chr11_1268314_1268320_nonref	Mad_E6	down	bamControl	106	35	0.072815534	2.33E-44	chr11_1268314_1268320_nonref	RLC_Deimos	RLC
RLC_Deimos_chr11_1268314_1268320_nonref	Mad_E6	up	bamControl	106	32	0.053398058	8.56E-50	chr11_1268314_1268320_nonref	RLC_Deimos	RLC
RLC_Deimos_chr11_1322019_1322025_nonref	CH17_3E9	down	bamControl	106	51	0.174757282	3.07E-26	chr11_1322019_1322025_nonref	RLC_Deimos	RLC
RLC_Deimos_chr11_1322019_1322025_nonref	CH17_3E9	up	bamControl	106	38	0.126213592	2.95E-22	chr11_1322019_1322025_nonref	RLC_Deimos	RLC
RLC_Deimos_chr11_1322019_1322025_nonref	Ste_B4	down	bamControl	106	45	0.067961165	1.53E-73	chr11_1322019_1322025_nonref	RLC_Deimos	RLC
RLC_Deimos_chr11_1322019_1322025_nonref	Ste_B4	up	bamControl	106	47	0.067961165	6.28E-79	chr11_1322019_1322025_nonref	RLC_Deimos	RLC
RLC_Deimos_chr11_1322050_1322056_nonref	AUS_1A9	down	bamControl	106	35	0.131067961	2.80E-14	chr11_1322050_1322056_nonref	RLC_Deimos	RLC
RLC_Deimos_chr11_1322050_1322056_nonref	AUS_1A9	up	bamControl	106	21	0.058252427	1.18E-19	chr11_1322050_1322056_nonref	RLC_Deimos	RLC
RLC_Deimos_chr11_1322050_1322056_nonref	Mad_A4	down	bamControl	106	29	0.053398058	5.20E-42	chr11_1322050_1322056_nonref	RLC_Deimos	RLC
RLC_Deimos_chr11_1322050_1322056_nonref	Mad_A4	up	bamControl	106	51	0.140776699	8.81E-43	chr11_1322050_1322056_nonref	RLC_Deimos	RLC
RLC_Deimos_chr11_1322050_1322056_nonref	Ste_A16	down	bamControl	106	65	0.189320388	2.33E-48	chr11_1322050_1322056_nonref	RLC_Deimos	RLC
RLC_Deimos_chr11_1322050_1322056_nonref	Ste_A16	up	bamControl	106	38	0.067961165	3.87E-55	chr11_1322050_1322056_nonref	RLC_Deimos	RLC
RLC_Deimos_chr11_1322050_1322056_nonref	Ste_B9	down	bamControl	106	8	0.029126214	4.03E-06	chr11_1322050_1322056_nonref	RLC_Deimos	RLC
RLC_Deimos_chr11_1322050_1322056_nonref	Ste_B9	up	bamControl	106	11	0.04368932	1.35E-05	chr11_1322050_1322056_nonref	RLC_Deimos	RLC
RLC_Deimos_chr11_1362819_1362825_nonref	CH_3A6	down	bamControl	106	66	0.189320388	1.58E-50	chr11_1362819_1362825_nonref	RLC_Deimos	RLC
RLC_Deimos_chr11_1362819_1362825_nonref	CH_3A6	up	bamControl	106	82	0.286407767	1.14E-37	chr11_1362819_1362825_nonref	RLC_Deimos	RLC
RLC_Deimos_chr11_1362819_1362825_nonref	Ste_A10	down	bamControl	106	8	0.029126214	4.03E-06	chr11_1362819_1362825_nonref	RLC_Deimos	RLC
RLC_Deimos_chr11_1362819_1362825_nonref	Ste_A10	up	bamControl	106	8	0.029126214	4.03E-06	chr11_1362819_1362825_nonref	RLC_Deimos	RLC
RLC_Deimos_chr11_1386268_1386274_nonref	CH_28	down	bamControl	106	107	0.432038835	6.48E-25	chr11_1386268_1386274_nonref	RLC_Deimos	RLC
RLC_Deimos_chr11_1386268_1386274_nonref	CH_28	up	bamControl	106	66	0.266990291	2.14E-16	chr11_1386268_1386274_nonref	RLC_Deimos	RLC
RLC_Deimos_chr11_1386268_1386274_nonref	CH17_3Q9	down	bamControl	106	47	0.160194175	7.73E-25	chr11_1386268_1386274_nonref	RLC_Deimos	RLC
RLC_Deimos_chr11_1386268_1386274_nonref	CH17_3Q9	up	bamControl	106	54	0.194174757	1.34E-23	chr11_1386268_1386274_nonref	RLC_Deimos	RLC
RLC_Deimos_chr11_1386268_1386274_nonref	Mad_E2	down	bamControl	106	32	0.101941748	2.39E-21	chr11_1386268_1386274_nonref	RLC_Deimos	RLC
RLC_Deimos_chr11_1386268_1386274_nonref	Mad_E2	up	bamControl	106	32	0.04368932	3.61E-57	chr11_1386268_1386274_nonref	RLC_Deimos	RLC
RLC_Deimos_chr11_1394179_1394185_nonref	AUS_1C8	down	bamControl	106	38	0.121359223	1.54E-24	chr11_1394179_1394185_nonref	RLC_Deimos	RLC
RLC_Deimos_chr11_1394179_1394185_nonref	AUS_1C8	up	bamControl	106	32	0.082524272	2.05E-31	chr11_1394179_1394185_nonref	RLC_Deimos	RLC
RLC_Deimos_chr11_1394179_1394185_nonref	CH17_3G26	down	bamControl	106	32	0.097087379	9.99E-24	chr11_1394179_1394185_nonref	RLC_Deimos	RLC
RLC_Deimos_chr11_1394179_1394185_nonref	CH17_3G26	up	bamControl	106	39	0.131067961	4.79E-22	chr11_1394179_1394185_nonref	RLC_Deimos	RLC
RLC_Deimos_chr11_1394179_1394185_nonref	CH17_3V42	down	bamControl	106	44	0.169902913	4.73E-15	chr11_1394179_1394185_nonref	RLC_Deimos	RLC
RLC_Deimos_chr11_1394179_1394185_nonref	CH17_3V42	up	bamControl	106	27	0.111650485	1.32E-07	chr11_1394179_1394185_nonref	RLC_Deimos	RLC
RLC_Deimos_chr11_1394179_1394185_nonref	ORE.R_a123B_7	down	bamControl	106	17	0.038834951	2.08E-21	chr11_1394179_1394185_nonref	RLC_Deimos	RLC
RLC_Deimos_chr11_1394179_1394185_nonref	ORE.R_a123B_7	up	bamControl	106	34	0.121359223	1.71E-16	chr11_1394179_1394185_nonref	RLC_Deimos	RLC
RLC_Deimos_chr11_1398199_1398205_nonref	AUS_1H2	down	bamControl	106	39	0.087378641	4.21E-45	chr11_1398199_1398205_nonref	RLC_Deimos	RLC
RLC_Deimos_chr11_1398199_1398205_nonref	AUS_1H2	up	bamControl	106	34	0.097087379	4.48E-28	chr11_1398199_1398205_nonref	RLC_Deimos	RLC
RLC_Deimos_chr11_1398199_1398205_nonref	AUS_1H8	down	bamControl	106	40	0.131067961	4.48E-24	chr11_1398199_1398205_nonref	RLC_Deimos	RLC
RLC_Deimos_chr11_1398199_1398205_nonref	AUS_1H8	up	bamControl	106	44	0.140776699	9.96E-28	chr11_1398199_1398205_nonref	RLC_Deimos	RLC
RLC_Deimos_chr11_1398199_1398205_nonref	CH17_1C12	down	bamControl	106	50	0.165048544	1.20E-28	chr11_1398199_1398205_nonref	RLC_Deimos	RLC
RLC_Deimos_chr11_1398199_1398205_nonref	CH17_1C12	up	bamControl	106	63	0.218446602	1.87E-30	chr11_1398199_1398205_nonref	RLC_Deimos	RLC
RLC_Deimos_chr11_1421610_1421616_nonref	AUS_1E4	down	bamControl	106	16	0.053398058	3.08E-11	chr11_1421610_1421616_nonref	RLC_Deimos	RLC
RLC_Deimos_chr11_1421610_1421616_nonref	AUS_1E4	up	bamControl	106	27	0.082524272	2.81E-20	chr11_1421610_1421616_nonref	RLC_Deimos	RLC
RLC_Deimos_chr11_147277_147283_nonref	ORE.S_a152A_20	down	bamControl	106	47	0.150485437	2.54E-29	chr11_147277_147283_nonref	RLC_Deimos	RLC
RLC_Deimos_chr11_147277_147283_nonref	ORE.S_a152A_20	up	bamControl	106	63	0.218446602	1.87E-30	chr11_147277_147283_nonref	RLC_Deimos	RLC
RLC_Deimos_chr11_147277_147283_nonref	Ste_A20	down	bamControl	106	23	0.101941748	0.000163601	chr11_147277_147283_nonref	RLC_Deimos	RLC
RLC_Deimos_chr11_147277_147283_nonref	Ste_A20	up	bamControl	106	25	0.101941748	8.43E-08	chr11_147277_147283_nonref	RLC_Deimos	RLC
RLC_Deimos_chr11_147281_147287_nonref	CH_3F3	down	bamControl	106	19	0.067961165	1.29E-10	chr11_147281_147287_nonref	RLC_Deimos	RLC
RLC_Deimos_chr11_147281_147287_nonref	CH_3F3	up	bamControl	106	34	0.101941748	1.37E-25	chr11_147281_147287_nonref	RLC_Deimos	RLC
RLC_Deimos_chr11_147281_147287_nonref	Ste_A11	down	bamControl	106	46	0.097087379	3.76E-56	chr11_147281_147287_nonref	RLC_Deimos	RLC
RLC_Deimos_chr11_147281_147287_nonref	Ste_A11	up	bamControl	106	55	0.087378641	1.04E-85	chr11_147281_147287_nonref	RLC_Deimos	RLC
RLC_Deimos_chr11_1529936_1529942_nonref	AUS_1C2	down	bamControl	106	28	0.097087379	1.94E-15	chr11_1529936_1529942_nonref	RLC_Deimos	RLC
RLC_Deimos_chr11_1529936_1529942_nonref	AUS_1C2	up	bamControl	106	32	0.097087379	9.99E-24	chr11_1529936_1529942_nonref	RLC_Deimos	RLC
RLC_Deimos_chr11_1529936_1529942_nonref	AUS_1C6	down	bamControl	106	29	0.087378641	3.82E-22	chr11_1529936_1529942_nonref	RLC_Deimos	RLC
RLC_Deimos_chr11_1529936_1529942_nonref	AUS_1C6	up	bamControl	106	34	0.116504854	1.21E-18	chr11_1529936_1529942_nonref	RLC_Deimos	RLC
RLC_Deimos_chr11_1529936_1529942_nonref	AUS_1D4	down	bamControl	106	20	0.048543689	8.45E-23	chr11_1529936_1529942_nonref	RLC_Deimos	RLC
RLC_Deimos_chr11_1529936_1529942_nonref	AUS_1D4	up	bamControl	106	23	0.063106796	1.49E-21	chr11_1529936_1529942_nonref	RLC_Deimos	RLC
RLC_Deimos_chr11_1529936_1529942_nonref	AUS_1F8	down	bamControl	106	30	0.111650485	5.42E-13	chr11_1529936_1529942_nonref	RLC_Deimos	RLC
RLC_Deimos_chr11_1529936_1529942_nonref	AUS_1F8	up	bamControl	106	26	0.09223301	1.20E-13	chr11_1529936_1529942_nonref	RLC_Deimos	RLC
RLC_Deimos_chr11_1529936_1529942_nonref	CH_3H1	down	bamControl	106	39	0.116504854	4.93E-29	chr11_1529936_1529942_nonref	RLC_Deimos	RLC
RLC_Deimos_chr11_1529936_1529942_nonref	CH_3H1	up	bamControl	106	21	0.072815534	2.02E-12	chr11_1529936_1529942_nonref	RLC_Deimos	RLC
RLC_Deimos_chr11_1529936_1529942_nonref	CH17_1B31	down	bamControl	106	22	0.077669903	3.16E-12	chr11_1529936_1529942_nonref	RLC_Deimos	RLC
RLC_Deimos_chr11_1529936_1529942_nonref	CH17_1B31	up	bamControl	106	27	0.087378641	6.60E-18	chr11_1529936_1529942_nonref	RLC_Deimos	RLC
RLC_Deimos_chr11_1529936_1529942_nonref	CH17_1B73	down	bamControl	106	37	0.116504854	8.73E-25	chr11_1529936_1529942_nonref	RLC_Deimos	RLC
RLC_Deimos_chr11_1529936_1529942_nonref	CH17_1B73	up	bamControl	106	44	0.150485437	3.04E-23	chr11_1529936_1529942_nonref	RLC_Deimos	RLC
RLC_Deimos_chr11_1529936_1529942_nonref	CH17_1C12	down	bamControl	106	48	0.199029126	5.12E-11	chr11_1529936_1529942_nonref	RLC_Deimos	RLC
RLC_Deimos_chr11_1529936_1529942_nonref	CH17_1C12	up	bamControl	106	63	0.213592233	1.31E-32	chr11_1529936_1529942_nonref	RLC_Deimos	RLC
RLC_Deimos_chr11_1529936_1529942_nonref	CH17_3G9	down	bamControl	106	26	0.097087379	1.48E-11	chr11_1529936_1529942_nonref	RLC_Deimos	RLC
RLC_Deimos_chr11_1529936_1529942_nonref	CH17_3G9	up	bamControl	106	31	0.101941748	2.82E-19	chr11_1529936_1529942_nonref	RLC_Deimos	RLC
RLC_Deimos_chr11_1529936_1529942_nonref	CH17_3H33	down	bamControl	106	32	0.111650485	7.50E-17	chr11_1529936_1529942_nonref	RLC_Deimos	RLC
RLC_Deimos_chr11_1529936_1529942_nonref	CH17_3H33	up	bamControl	106	24	0.063106796	7.86E-24	chr11_1529936_1529942_nonref	RLC_Deimos	RLC
RLC_Deimos_chr11_1529936_1529942_nonref	CH17_3Q30	down	bamControl	106	25	0.09223301	1.04E-11	chr11_1529936_1529942_nonref	RLC_Deimos	RLC
RLC_Deimos_chr11_1529936_1529942_nonref	CH17_3Q30	up	bamControl	106	29	0.111650485	3.89E-11	chr11_1529936_1529942_nonref	RLC_Deimos	RLC
RLC_Deimos_chr11_1529936_1529942_nonref	CH17_3V21	down	bamControl	106	20	0.072815534	1.95E-10	chr11_1529936_1529942_nonref	RLC_Deimos	RLC
RLC_Deimos_chr11_1529936_1529942_nonref	CH17_3V21	up	bamControl	106	17	0.072815534	6.09E-05	chr11_1529936_1529942_nonref	RLC_Deimos	RLC
RLC_Deimos_chr11_1529936_1529942_nonref	Mad_A5	down	bamControl	106	21	0.014563107	1.02E-52	chr11_1529936_1529942_nonref	RLC_Deimos	RLC
RLC_Deimos_chr11_1529936_1529942_nonref	Mad_A5	up	bamControl	106	36	0.048543689	2.94E-64	chr11_1529936_1529942_nonref	RLC_Deimos	RLC
RLC_Deimos_chr11_1529936_1529942_nonref	Mad_C2	down	bamControl	106	35	0.053398058	9.44E-58	chr11_1529936_1529942_nonref	RLC_Deimos	RLC
RLC_Deimos_chr11_1529936_1529942_nonref	Mad_C2	up	bamControl	106	44	0.053398058	1.75E-82	chr11_1529936_1529942_nonref	RLC_Deimos	RLC
RLC_Deimos_chr11_1529936_1529942_nonref	Mad_C7	down	bamControl	106	36	0.038834951	1.33E-72	chr11_1529936_1529942_nonref	RLC_Deimos	RLC
RLC_Deimos_chr11_1529936_1529942_nonref	Mad_C7	up	bamControl	106	35	0.053398058	9.44E-58	chr11_1529936_1529942_nonref	RLC_Deimos	RLC
RLC_Deimos_chr11_1529936_1529942_nonref	Mad_D2	down	bamControl	106	31	0.029126214	2.84E-67	chr11_1529936_1529942_nonref	RLC_Deimos	RLC
RLC_Deimos_chr11_1529936_1529942_nonref	Mad_D2	up	bamControl	106	41	0.097087379	4.23E-44	chr11_1529936_1529942_nonref	RLC_Deimos	RLC
RLC_Deimos_chr11_1529936_1529942_nonref	Mad_D5	down	bamControl	106	18	0.038834951	7.33E-24	chr11_1529936_1529942_nonref	RLC_Deimos	RLC
RLC_Deimos_chr11_1529936_1529942_nonref	Mad_D5	up	bamControl	106	24	0.04368932	8.08E-36	chr11_1529936_1529942_nonref	RLC_Deimos	RLC
RLC_Deimos_chr11_1529936_1529942_nonref	Mad_D6	down	bamControl	106	30	0.048543689	4.79E-48	chr11_1529936_1529942_nonref	RLC_Deimos	RLC
RLC_Deimos_chr11_1529936_1529942_nonref	Mad_D6	up	bamControl	106	27	0.063106796	7.23E-31	chr11_1529936_1529942_nonref	RLC_Deimos	RLC
RLC_Deimos_chr11_1529936_1529942_nonref	Mad_E5	down	bamControl	106	41	0.097087379	4.23E-44	chr11_1529936_1529942_nonref	RLC_Deimos	RLC
RLC_Deimos_chr11_1529936_1529942_nonref	Mad_E5	up	bamControl	106	38	0.106796117	7.77E-32	chr11_1529936_1529942_nonref	RLC_Deimos	RLC
RLC_Deimos_chr11_1529936_1529942_nonref	Mad_F2	down	bamControl	106	33	0.033980583	1.96E-68	chr11_1529936_1529942_nonref	RLC_Deimos	RLC
RLC_Deimos_chr11_1529936_1529942_nonref	Mad_F2	up	bamControl	106	27	0.048543689	3.34E-40	chr11_1529936_1529942_nonref	RLC_Deimos	RLC
RLC_Deimos_chr11_1529936_1529942_nonref	Mad_H7	down	bamControl	106	31	0.058252427	7.87E-44	chr11_1529936_1529942_nonref	RLC_Deimos	RLC
RLC_Deimos_chr11_1529936_1529942_nonref	Mad_H7	up	bamControl	106	30	0.063106796	3.71E-38	chr11_1529936_1529942_nonref	RLC_Deimos	RLC
RLC_Deimos_chr11_1529936_1529942_nonref	ORE.R_a123B_17	down	bamControl	106	39	0.09223301	3.28E-42	chr11_1529936_1529942_nonref	RLC_Deimos	RLC
RLC_Deimos_chr11_1529936_1529942_nonref	ORE.R_a123B_17	up	bamControl	106	49	0.131067961	1.72E-43	chr11_1529936_1529942_nonref	RLC_Deimos	RLC
RLC_Deimos_chr11_1529936_1529942_nonref	ORE.R_a123B_8	down	bamControl	106	14	0.024271845	1.91E-23	chr11_1529936_1529942_nonref	RLC_Deimos	RLC
RLC_Deimos_chr11_1529936_1529942_nonref	ORE.R_a123B_8	up	bamControl	106	14	0.048543689	2.16E-09	chr11_1529936_1529942_nonref	RLC_Deimos	RLC
RLC_Deimos_chr11_1529936_1529942_nonref	ORE.R_a124A_5	down	bamControl	106	21	0.063106796	4.13E-17	chr11_1529936_1529942_nonref	RLC_Deimos	RLC
RLC_Deimos_chr11_1529936_1529942_nonref	ORE.R_a124A_5	up	bamControl	106	24	0.063106796	7.86E-24	chr11_1529936_1529942_nonref	RLC_Deimos	RLC
RLC_Deimos_chr11_1529936_1529942_nonref	ORE.R_a124A_6	down	bamControl	106	22	0.053398058	1.07E-24	chr11_1529936_1529942_nonref	RLC_Deimos	RLC
RLC_Deimos_chr11_1529936_1529942_nonref	ORE.R_a124A_6	up	bamControl	106	15	0.029126214	1.18E-22	chr11_1529936_1529942_nonref	RLC_Deimos	RLC
RLC_Deimos_chr11_1529936_1529942_nonref	ORE.S_a152A_13	down	bamControl	106	15	0.038834951	1.24E-16	chr11_1529936_1529942_nonref	RLC_Deimos	RLC
RLC_Deimos_chr11_1529936_1529942_nonref	ORE.S_a152A_13	up	bamControl	106	12	0.033980583	2.08E-12	chr11_1529936_1529942_nonref	RLC_Deimos	RLC
RLC_Deimos_chr11_1529936_1529942_nonref	ORE.S_a152A_15	down	bamControl	106	20	0.04368932	9.70E-26	chr11_1529936_1529942_nonref	RLC_Deimos	RLC
RLC_Deimos_chr11_1529936_1529942_nonref	ORE.S_a152A_15	up	bamControl	106	21	0.053398058	2.40E-22	chr11_1529936_1529942_nonref	RLC_Deimos	RLC
RLC_Deimos_chr11_1529936_1529942_nonref	ORE.S_a152A_20	down	bamControl	106	37	0.072815534	2.45E-49	chr11_1529936_1529942_nonref	RLC_Deimos	RLC
RLC_Deimos_chr11_1529936_1529942_nonref	ORE.S_a152A_20	up	bamControl	106	47	0.145631068	1.18E-31	chr11_1529936_1529942_nonref	RLC_Deimos	RLC
RLC_Deimos_chr11_1529936_1529942_nonref	ORE.S_a153B_1	down	bamControl	106	23	0.053398058	4.39E-27	chr11_1529936_1529942_nonref	RLC_Deimos	RLC
RLC_Deimos_chr11_1529936_1529942_nonref	ORE.S_a153B_1	up	bamControl	106	23	0.072815534	1.49E-16	chr11_1529936_1529942_nonref	RLC_Deimos	RLC
RLC_Deimos_chr11_1529936_1529942_nonref	ORE.S_a153B_13	down	bamControl	106	20	0.04368932	9.70E-26	chr11_1529936_1529942_nonref	RLC_Deimos	RLC
RLC_Deimos_chr11_1529936_1529942_nonref	ORE.S_a153B_13	up	bamControl	106	17	0.053398058	2.34E-13	chr11_1529936_1529942_nonref	RLC_Deimos	RLC
RLC_Deimos_chr11_1529936_1529942_nonref	ORE.S_a154A_19	down	bamControl	106	15	0.029126214	1.18E-22	chr11_1529936_1529942_nonref	RLC_Deimos	RLC
RLC_Deimos_chr11_1529936_1529942_nonref	ORE.S_a154A_19	up	bamControl	106	14	0.053398058	3.25E-07	chr11_1529936_1529942_nonref	RLC_Deimos	RLC
RLC_Deimos_chr11_1529936_1529942_nonref	ORE.S_a154A_2	down	bamControl	106	33	0.09223301	2.09E-28	chr11_1529936_1529942_nonref	RLC_Deimos	RLC
RLC_Deimos_chr11_1529936_1529942_nonref	ORE.S_a154A_2	up	bamControl	106	28	0.121359223	8.20E-06	chr11_1529936_1529942_nonref	RLC_Deimos	RLC
RLC_Deimos_chr11_1529936_1529942_nonref	Ste_A10	down	bamControl	106	28	0.038834951	4.46E-50	chr11_1529936_1529942_nonref	RLC_Deimos	RLC
RLC_Deimos_chr11_1529936_1529942_nonref	Ste_A10	up	bamControl	106	25	0.048543689	4.34E-35	chr11_1529936_1529942_nonref	RLC_Deimos	RLC
RLC_Deimos_chr11_1529936_1529942_nonref	Ste_A17	down	bamControl	106	23	0.033980583	2.92E-40	chr11_1529936_1529942_nonref	RLC_Deimos	RLC
RLC_Deimos_chr11_1529936_1529942_nonref	Ste_A17	up	bamControl	106	31	0.063106796	1.23E-40	chr11_1529936_1529942_nonref	RLC_Deimos	RLC
RLC_Deimos_chr11_1529936_1529942_nonref	Ste_A20	down	bamControl	106	38	0.097087379	4.28E-37	chr11_1529936_1529942_nonref	RLC_Deimos	RLC
RLC_Deimos_chr11_1529936_1529942_nonref	Ste_A20	up	bamControl	106	29	0.067961165	9.28E-33	chr11_1529936_1529942_nonref	RLC_Deimos	RLC
RLC_Deimos_chr11_1529936_1529942_nonref	Ste_A23	down	bamControl	106	37	0.053398058	3.84E-63	chr11_1529936_1529942_nonref	RLC_Deimos	RLC
RLC_Deimos_chr11_1529936_1529942_nonref	Ste_A23	up	bamControl	106	32	0.063106796	3.88E-43	chr11_1529936_1529942_nonref	RLC_Deimos	RLC
RLC_Deimos_chr11_1529936_1529942_nonref	Ste_A25	down	bamControl	106	26	0.033980583	1.68E-48	chr11_1529936_1529942_nonref	RLC_Deimos	RLC
RLC_Deimos_chr11_1529936_1529942_nonref	Ste_A25	up	bamControl	106	55	0.097087379	8.44E-79	chr11_1529936_1529942_nonref	RLC_Deimos	RLC
RLC_Deimos_chr11_1529936_1529942_nonref	Ste_A27	down	bamControl	106	36	0.063106796	2.41E-53	chr11_1529936_1529942_nonref	RLC_Deimos	RLC
RLC_Deimos_chr11_1529936_1529942_nonref	Ste_A27	up	bamControl	106	40	0.077669903	1.08E-53	chr11_1529936_1529942_nonref	RLC_Deimos	RLC
RLC_Deimos_chr11_1529936_1529942_nonref	Ste_B1	down	bamControl	106	22	0.004854369	1.10E-72	chr11_1529936_1529942_nonref	RLC_Deimos	RLC
RLC_Deimos_chr11_1529936_1529942_nonref	Ste_B1	up	bamControl	106	22	0.058252427	6.22E-22	chr11_1529936_1529942_nonref	RLC_Deimos	RLC
RLC_Deimos_chr11_1529936_1529942_nonref	Ste_B14	down	bamControl	106	49	0.09223301	9.07E-67	chr11_1529936_1529942_nonref	RLC_Deimos	RLC
RLC_Deimos_chr11_1529936_1529942_nonref	Ste_B14	up	bamControl	106	23	0.048543689	4.42E-30	chr11_1529936_1529942_nonref	RLC_Deimos	RLC
RLC_Deimos_chr11_1529936_1529942_nonref	Ste_B17	down	bamControl	106	30	0.067961165	3.71E-35	chr11_1529936_1529942_nonref	RLC_Deimos	RLC
RLC_Deimos_chr11_1529936_1529942_nonref	Ste_B17	up	bamControl	106	27	0.063106796	7.23E-31	chr11_1529936_1529942_nonref	RLC_Deimos	RLC
RLC_Deimos_chr11_1529936_1529942_nonref	Ste_B23	down	bamControl	106	28	0.024271845	2.75E-63	chr11_1529936_1529942_nonref	RLC_Deimos	RLC
RLC_Deimos_chr11_1529936_1529942_nonref	Ste_B23	up	bamControl	106	35	0.067961165	1.70E-47	chr11_1529936_1529942_nonref	RLC_Deimos	RLC
RLC_Deimos_chr11_1529936_1529942_nonref	Ste_B24	down	bamControl	106	36	0.019417476	3.66E-94	chr11_1529936_1529942_nonref	RLC_Deimos	RLC
RLC_Deimos_chr11_1529936_1529942_nonref	Ste_B24	up	bamControl	106	30	0.077669903	1.61E-29	chr11_1529936_1529942_nonref	RLC_Deimos	RLC
RLC_Deimos_chr11_1529936_1529942_nonref	Ste_B3	down	bamControl	106	40	0.014563107	3.01E-115	chr11_1529936_1529942_nonref	RLC_Deimos	RLC
RLC_Deimos_chr11_1529936_1529942_nonref	Ste_B3	up	bamControl	106	27	0.04368932	1.16E-43	chr11_1529936_1529942_nonref	RLC_Deimos	RLC
RLC_Deimos_chr11_1529936_1529942_nonref	Ste_B4	down	bamControl	106	24	0.033980583	5.52E-43	chr11_1529936_1529942_nonref	RLC_Deimos	RLC
RLC_Deimos_chr11_1529936_1529942_nonref	Ste_B4	up	bamControl	106	26	0.053398058	1.99E-34	chr11_1529936_1529942_nonref	RLC_Deimos	RLC
RLC_Deimos_chr11_1529936_1529942_nonref	Ste_B9	down	bamControl	106	31	0.024271845	2.24E-72	chr11_1529936_1529942_nonref	RLC_Deimos	RLC
RLC_Deimos_chr11_1529936_1529942_nonref	Ste_B9	up	bamControl	106	21	0.029126214	1.25E-38	chr11_1529936_1529942_nonref	RLC_Deimos	RLC
RLC_Deimos_chr11_1529942_1529948_nonref	CH17_3O24	down	bamControl	106	46	0.121359223	5.60E-42	chr11_1529942_1529948_nonref	RLC_Deimos	RLC
RLC_Deimos_chr11_1529942_1529948_nonref	CH17_3O24	up	bamControl	106	43	0.160194175	3.86E-17	chr11_1529942_1529948_nonref	RLC_Deimos	RLC
RLC_Deimos_chr11_1529942_1529948_nonref	ORE.R_a123B_19	down	bamControl	106	24	0.09223301	7.90E-10	chr11_1529942_1529948_nonref	RLC_Deimos	RLC
RLC_Deimos_chr11_1529942_1529948_nonref	ORE.R_a123B_19	up	bamControl	106	13	0.04368932	1.28E-09	chr11_1529942_1529948_nonref	RLC_Deimos	RLC
RLC_Deimos_chr11_1529942_1529948_nonref	Ste_A15	down	bamControl	106	15	0.019417476	5.89E-30	chr11_1529942_1529948_nonref	RLC_Deimos	RLC
RLC_Deimos_chr11_1529942_1529948_nonref	Ste_A15	up	bamControl	106	27	0.058252427	7.95E-34	chr11_1529942_1529948_nonref	RLC_Deimos	RLC
RLC_Deimos_chr11_1533822_1533828_nonref	Mad_C6	down	bamControl	106	37	0.087378641	2.55E-40	chr11_1533822_1533828_nonref	RLC_Deimos	RLC
RLC_Deimos_chr11_1533822_1533828_nonref	Mad_C6	up	bamControl	106	46	0.077669903	4.47E-69	chr11_1533822_1533828_nonref	RLC_Deimos	RLC
RLC_Deimos_chr11_1541827_1541833_nonref	Mad_E3	down	bamControl	106	21	0.09223301	0.000122049	chr11_1541827_1541833_nonref	RLC_Deimos	RLC
RLC_Deimos_chr11_1541827_1541833_nonref	Mad_E3	up	bamControl	106	23	0.101941748	0.000163601	chr11_1541827_1541833_nonref	RLC_Deimos	RLC
RLC_Deimos_chr11_1541827_1541833_nonref	Ste_B23	down	bamControl	106	25	0.063106796	3.81E-26	chr11_1541827_1541833_nonref	RLC_Deimos	RLC
RLC_Deimos_chr11_1541827_1541833_nonref	Ste_B23	up	bamControl	106	30	0.067961165	3.71E-35	chr11_1541827_1541833_nonref	RLC_Deimos	RLC
RLC_Deimos_chr11_1590057_1590063_nonref	Ste_A6	down	bamControl	106	23	0.053398058	4.39E-27	chr11_1590057_1590063_nonref	RLC_Deimos	RLC
RLC_Deimos_chr11_1590057_1590063_nonref	Ste_A6	up	bamControl	106	35	0.101941748	9.27E-28	chr11_1590057_1590063_nonref	RLC_Deimos	RLC
RLC_Deimos_chr11_1612484_1612490_nonref	ORE.S_a152A_7	down	bamControl	106	31	0.13592233	1.28E-05	chr11_1612484_1612490_nonref	RLC_Deimos	RLC
RLC_Deimos_chr11_1612484_1612490_nonref	ORE.S_a152A_7	up	bamControl	106	51	0.145631068	3.02E-40	chr11_1612484_1612490_nonref	RLC_Deimos	RLC
RLC_Deimos_chr11_1612484_1612490_nonref	ORE.S_a152A_8	down	bamControl	106	28	0.126213592	0.000304921	chr11_1612484_1612490_nonref	RLC_Deimos	RLC
RLC_Deimos_chr11_1612484_1612490_nonref	ORE.S_a152A_8	up	bamControl	106	46	0.189320388	3.46E-11	chr11_1612484_1612490_nonref	RLC_Deimos	RLC
RLC_Deimos_chr11_1612484_1612490_nonref	Ste_A27	down	bamControl	106	45	0.087378641	6.90E-60	chr11_1612484_1612490_nonref	RLC_Deimos	RLC
RLC_Deimos_chr11_1612484_1612490_nonref	Ste_A27	up	bamControl	106	53	0.101941748	1.97E-70	chr11_1612484_1612490_nonref	RLC_Deimos	RLC
RLC_Deimos_chr11_1612526_1612532_nonref	CH17_1D1	down	bamControl	106	16	0.063106796	6.28E-07	chr11_1612526_1612532_nonref	RLC_Deimos	RLC
RLC_Deimos_chr11_1612526_1612532_nonref	CH17_1D1	up	bamControl	106	22	0.077669903	3.16E-12	chr11_1612526_1612532_nonref	RLC_Deimos	RLC
RLC_Deimos_chr11_1612526_1612532_nonref	CH17_1D23	down	bamControl	106	10	0.04368932	0.000927031	chr11_1612526_1612532_nonref	RLC_Deimos	RLC
RLC_Deimos_chr11_1612526_1612532_nonref	CH17_1D23	up	bamControl	106	14	0.058252427	3.15E-05	chr11_1612526_1612532_nonref	RLC_Deimos	RLC
RLC_Deimos_chr11_465049_465055_nonref	CH17_1B31	down	bamControl	106	11	0.009708738	2.03E-27	chr11_465049_465055_nonref	RLC_Deimos	RLC
RLC_Deimos_chr11_465049_465055_nonref	CH17_1B31	up	bamControl	106	24	0.087378641	7.15E-12	chr11_465049_465055_nonref	RLC_Deimos	RLC
RLC_Deimos_chr11_465049_465055_nonref	CH17_3N8	down	bamControl	106	23	0.067961165	5.45E-19	chr11_465049_465055_nonref	RLC_Deimos	RLC
RLC_Deimos_chr11_465049_465055_nonref	CH17_3N8	up	bamControl	106	30	0.111650485	5.42E-13	chr11_465049_465055_nonref	RLC_Deimos	RLC
RLC_Deimos_chr11_465085_465091_nonref	AUS_1C6	down	bamControl	106	41	0.111650485	6.00E-36	chr11_465085_465091_nonref	RLC_Deimos	RLC
RLC_Deimos_chr11_465085_465091_nonref	AUS_1C6	up	bamControl	106	55	0.194174757	1.63E-25	chr11_465085_465091_nonref	RLC_Deimos	RLC
RLC_Deimos_chr11_465085_465091_nonref	ORE.S_a154A_10	down	bamControl	106	1	0	0	chr11_465085_465091_nonref	RLC_Deimos	RLC
RLC_Deimos_chr11_465085_465091_nonref	ORE.S_a154A_10	up	bamControl	106	87	0.40776699	0.000833201	chr11_465085_465091_nonref	RLC_Deimos	RLC
RLC_Deimos_chr11_465085_465091_nonref	Ste_B5	down	bamControl	106	7	0.029126214	0.000416021	chr11_465085_465091_nonref	RLC_Deimos	RLC
RLC_Deimos_chr11_465085_465091_nonref	Ste_B5	up	bamControl	106	24	0.101941748	4.15E-06	chr11_465085_465091_nonref	RLC_Deimos	RLC
RLC_Deimos_chr11_594607_594613_nonref	AUS_1F3	down	bamControl	106	37	0.169902913	0.000720025	chr11_594607_594613_nonref	RLC_Deimos	RLC
RLC_Deimos_chr11_594607_594613_nonref	AUS_1F3	up	bamControl	106	29	0.131067961	0.000340242	chr11_594607_594613_nonref	RLC_Deimos	RLC
RLC_Deimos_chr11_594607_594613_nonref	CH17_1B8	down	bamControl	106	48	0.121359223	1.49E-46	chr11_594607_594613_nonref	RLC_Deimos	RLC
RLC_Deimos_chr11_594607_594613_nonref	CH17_1B8	up	bamControl	106	54	0.174757282	2.81E-32	chr11_594607_594613_nonref	RLC_Deimos	RLC
RLC_Deimos_chr11_62658_62664_nonref	Mad_E5	down	bamControl	106	38	0.082524272	1.20E-45	chr11_62658_62664_nonref	RLC_Deimos	RLC
RLC_Deimos_chr11_62658_62664_nonref	Mad_E5	up	bamControl	106	35	0.101941748	9.27E-28	chr11_62658_62664_nonref	RLC_Deimos	RLC
RLC_Deimos_chr11_676821_676827_nonref	CH17_3O21	down	bamControl	106	57	0.189320388	1.27E-31	chr11_676821_676827_nonref	RLC_Deimos	RLC
RLC_Deimos_chr11_676821_676827_nonref	CH17_3O21	up	bamControl	106	70	0.22815534	5.13E-40	chr11_676821_676827_nonref	RLC_Deimos	RLC
RLC_Deimos_chr11_676821_676827_nonref	ISR_Ar_4f	down	bamControl	106	64	0.218446602	2.04E-32	chr11_676821_676827_nonref	RLC_Deimos	RLC
RLC_Deimos_chr11_676821_676827_nonref	ISR_Ar_4f	up	bamControl	106	58	0.150485437	2.65E-53	chr11_676821_676827_nonref	RLC_Deimos	RLC
RLC_Deimos_chr11_676821_676827_nonref	ORE.R_a123B_17	down	bamControl	106	56	0.174757282	2.04E-36	chr11_676821_676827_nonref	RLC_Deimos	RLC
RLC_Deimos_chr11_676821_676827_nonref	ORE.R_a123B_17	up	bamControl	106	52	0.160194175	4.37E-35	chr11_676821_676827_nonref	RLC_Deimos	RLC
RLC_Deimos_chr11_676821_676827_nonref	ORE.R_a123B_18	down	bamControl	106	84	0.237864078	7.53E-65	chr11_676821_676827_nonref	RLC_Deimos	RLC
RLC_Deimos_chr11_676821_676827_nonref	ORE.R_a123B_18	up	bamControl	106	63	0.233009709	2.90E-24	chr11_676821_676827_nonref	RLC_Deimos	RLC
RLC_Deimos_chr11_676821_676827_nonref	ORE.R_a124A_10	down	bamControl	106	28	0.09223301	1.13E-17	chr11_676821_676827_nonref	RLC_Deimos	RLC
RLC_Deimos_chr11_676821_676827_nonref	ORE.R_a124A_10	up	bamControl	106	32	0.106796117	4.68E-19	chr11_676821_676827_nonref	RLC_Deimos	RLC
RLC_Deimos_chr11_676821_676827_nonref	ORE.S_a152A_6	down	bamControl	106	49	0.140776699	2.25E-38	chr11_676821_676827_nonref	RLC_Deimos	RLC
RLC_Deimos_chr11_676821_676827_nonref	ORE.S_a152A_6	up	bamControl	106	46	0.111650485	2.04E-47	chr11_676821_676827_nonref	RLC_Deimos	RLC
RLC_Deimos_chr11_676821_676827_nonref	Ste_A25	down	bamControl	106	17	0.072815534	6.09E-05	chr11_676821_676827_nonref	RLC_Deimos	RLC
RLC_Deimos_chr11_676821_676827_nonref	Ste_A25	up	bamControl	106	34	0.145631068	4.84E-07	chr11_676821_676827_nonref	RLC_Deimos	RLC
RLC_Deimos_chr11_676821_676827_nonref	Ste_A27	down	bamControl	106	59	0.131067961	7.65E-67	chr11_676821_676827_nonref	RLC_Deimos	RLC
RLC_Deimos_chr11_676821_676827_nonref	Ste_A27	up	bamControl	106	45	0.087378641	6.90E-60	chr11_676821_676827_nonref	RLC_Deimos	RLC
RLC_Deimos_chr11_676821_676827_nonref	Ste_A9	down	bamControl	106	41	0.116504854	2.19E-33	chr11_676821_676827_nonref	RLC_Deimos	RLC
RLC_Deimos_chr11_676821_676827_nonref	Ste_A9	up	bamControl	106	41	0.106796117	1.38E-38	chr11_676821_676827_nonref	RLC_Deimos	RLC
RLC_Deimos_chr11_676821_676827_nonref	Ste_B5	down	bamControl	106	52	0.126213592	4.37E-53	chr11_676821_676827_nonref	RLC_Deimos	RLC
RLC_Deimos_chr11_676821_676827_nonref	Ste_B5	up	bamControl	106	28	0.048543689	8.54E-43	chr11_676821_676827_nonref	RLC_Deimos	RLC
RLC_Deimos_chr11_676821_676827_nonref	Ste_B8	down	bamControl	106	61	0.09223301	4.68E-98	chr11_676821_676827_nonref	RLC_Deimos	RLC
RLC_Deimos_chr11_676821_676827_nonref	Ste_B8	up	bamControl	106	45	0.106796117	7.05E-48	chr11_676821_676827_nonref	RLC_Deimos	RLC
RLC_Deimos_chr11_923036_923042_nonref	AUS_1C8	down	bamControl	106	38	0.145631068	7.12E-14	chr11_923036_923042_nonref	RLC_Deimos	RLC
RLC_Deimos_chr11_923036_923042_nonref	AUS_1C8	up	bamControl	106	36	0.111650485	4.83E-25	chr11_923036_923042_nonref	RLC_Deimos	RLC
RLC_Deimos_chr11_923036_923042_nonref	CH17_3G9	down	bamControl	106	27	0.097087379	1.80E-13	chr11_923036_923042_nonref	RLC_Deimos	RLC
RLC_Deimos_chr11_923036_923042_nonref	CH17_3G9	up	bamControl	106	25	0.09223301	1.04E-11	chr11_923036_923042_nonref	RLC_Deimos	RLC
RLC_Deimos_chr11_923036_923042_nonref	Ste_B10	down	bamControl	106	10	0.04368932	0.000927031	chr11_923036_923042_nonref	RLC_Deimos	RLC
RLC_Deimos_chr11_923036_923042_nonref	Ste_B10	up	bamControl	106	19	0.082524272	8.81E-05	chr11_923036_923042_nonref	RLC_Deimos	RLC
RLC_Deimos_chr12_1003991_1003997_nonref	Ste_A16	down	bamControl	106	50	0.029126214	6.35E-126	chr12_1003991_1003997_nonref	RLC_Deimos	RLC
RLC_Deimos_chr12_1003991_1003997_nonref	Ste_A16	up	bamControl	106	20	0.077669903	2.21E-08	chr12_1003991_1003997_nonref	RLC_Deimos	RLC
RLC_Deimos_chr12_1004056_1004062_nonref	ORE.R_a123B_10	down	bamControl	106	18	0.058252427	4.29E-13	chr12_1004056_1004062_nonref	RLC_Deimos	RLC
RLC_Deimos_chr12_1004056_1004062_nonref	ORE.R_a123B_10	up	bamControl	106	42	0.111650485	3.35E-38	chr12_1004056_1004062_nonref	RLC_Deimos	RLC
RLC_Deimos_chr12_1004056_1004062_nonref	ORE.R_a123B_12	down	bamControl	106	48	0.174757282	1.94E-20	chr12_1004056_1004062_nonref	RLC_Deimos	RLC
RLC_Deimos_chr12_1004056_1004062_nonref	ORE.R_a123B_12	up	bamControl	106	81	0.257281553	7.04E-49	chr12_1004056_1004062_nonref	RLC_Deimos	RLC
RLC_Deimos_chr12_1004056_1004062_nonref	ORE.R_a123B_20	down	bamControl	106	36	0.111650485	4.83E-25	chr12_1004056_1004062_nonref	RLC_Deimos	RLC
RLC_Deimos_chr12_1004056_1004062_nonref	ORE.R_a123B_20	up	bamControl	106	46	0.155339806	4.89E-25	chr12_1004056_1004062_nonref	RLC_Deimos	RLC
RLC_Deimos_chr12_1004056_1004062_nonref	ORE.R_a123B_4	down	bamControl	106	23	0.067961165	5.45E-19	chr12_1004056_1004062_nonref	RLC_Deimos	RLC
RLC_Deimos_chr12_1004056_1004062_nonref	ORE.R_a123B_4	up	bamControl	106	46	0.145631068	1.46E-29	chr12_1004056_1004062_nonref	RLC_Deimos	RLC
RLC_Deimos_chr12_1004056_1004062_nonref	ORE.R_a123B_9	down	bamControl	106	34	0.121359223	1.71E-16	chr12_1004056_1004062_nonref	RLC_Deimos	RLC
RLC_Deimos_chr12_1004056_1004062_nonref	ORE.R_a123B_9	up	bamControl	106	44	0.140776699	9.96E-28	chr12_1004056_1004062_nonref	RLC_Deimos	RLC
RLC_Deimos_chr12_1004066_1004072_nonref	CH17_1C52	down	bamControl	106	48	0.169902913	1.64E-22	chr12_1004066_1004072_nonref	RLC_Deimos	RLC
RLC_Deimos_chr12_1004066_1004072_nonref	CH17_1C52	up	bamControl	106	39	0.13592233	7.32E-20	chr12_1004066_1004072_nonref	RLC_Deimos	RLC
RLC_Deimos_chr12_1004066_1004072_nonref	Mad_F1	down	bamControl	106	23	0.053398058	4.39E-27	chr12_1004066_1004072_nonref	RLC_Deimos	RLC
RLC_Deimos_chr12_1004066_1004072_nonref	Mad_F1	up	bamControl	106	25	0.058252427	5.63E-29	chr12_1004066_1004072_nonref	RLC_Deimos	RLC
RLC_Deimos_chr12_1004066_1004072_nonref	Mad_H3	down	bamControl	106	46	0.09223301	3.12E-59	chr12_1004066_1004072_nonref	RLC_Deimos	RLC
RLC_Deimos_chr12_1004066_1004072_nonref	Mad_H3	up	bamControl	106	26	0.04368932	5.04E-41	chr12_1004066_1004072_nonref	RLC_Deimos	RLC
RLC_Deimos_chr12_1051761_1051767_nonref	CH17_3E45	down	bamControl	106	94	0.281553398	2.38E-64	chr12_1051761_1051767_nonref	RLC_Deimos	RLC
RLC_Deimos_chr12_1051761_1051767_nonref	CH17_3E45	up	bamControl	106	104	0.398058252	1.66E-32	chr12_1051761_1051767_nonref	RLC_Deimos	RLC
RLC_Deimos_chr12_1051761_1051767_nonref	CH17_3F4	down	bamControl	106	58	0.189320388	1.20E-33	chr12_1051761_1051767_nonref	RLC_Deimos	RLC
RLC_Deimos_chr12_1051761_1051767_nonref	CH17_3F4	up	bamControl	106	75	0.237864078	1.06E-45	chr12_1051761_1051767_nonref	RLC_Deimos	RLC
RLC_Deimos_chr12_1051761_1051767_nonref	ISR_Ar_4e	down	bamControl	106	54	0.169902913	1.40E-34	chr12_1051761_1051767_nonref	RLC_Deimos	RLC
RLC_Deimos_chr12_1051761_1051767_nonref	ISR_Ar_4e	up	bamControl	106	46	0.106796117	3.01E-50	chr12_1051761_1051767_nonref	RLC_Deimos	RLC
RLC_Deimos_chr12_1051761_1051767_nonref	ISR_Ar_4g	down	bamControl	106	40	0.13592233	7.65E-22	chr12_1051761_1051767_nonref	RLC_Deimos	RLC
RLC_Deimos_chr12_1051761_1051767_nonref	ISR_Ar_4g	up	bamControl	106	32	0.087378641	9.31E-29	chr12_1051761_1051767_nonref	RLC_Deimos	RLC
RLC_Deimos_chr12_1051761_1051767_nonref	Mad_B4	down	bamControl	106	40	0.072815534	6.05E-57	chr12_1051761_1051767_nonref	RLC_Deimos	RLC
RLC_Deimos_chr12_1051761_1051767_nonref	Mad_B4	up	bamControl	106	36	0.087378641	5.83E-38	chr12_1051761_1051767_nonref	RLC_Deimos	RLC
RLC_Deimos_chr12_1051761_1051767_nonref	Mad_F3	down	bamControl	106	28	0.087378641	5.24E-20	chr12_1051761_1051767_nonref	RLC_Deimos	RLC
RLC_Deimos_chr12_1051761_1051767_nonref	Mad_F3	up	bamControl	106	25	0.04368932	2.08E-38	chr12_1051761_1051767_nonref	RLC_Deimos	RLC
RLC_Deimos_chr12_1051761_1051767_nonref	Ste_A10	down	bamControl	106	16	0.067961165	4.97E-05	chr12_1051761_1051767_nonref	RLC_Deimos	RLC
RLC_Deimos_chr12_1051761_1051767_nonref	Ste_A10	up	bamControl	106	9	0.038834951	0.000734835	chr12_1051761_1051767_nonref	RLC_Deimos	RLC
RLC_Deimos_chr12_1118991_1118997_nonref	AUS_1D8	down	bamControl	106	40	0.131067961	4.48E-24	chr12_1118991_1118997_nonref	RLC_Deimos	RLC
RLC_Deimos_chr12_1118991_1118997_nonref	AUS_1D8	up	bamControl	106	35	0.067961165	1.70E-47	chr12_1118991_1118997_nonref	RLC_Deimos	RLC
RLC_Deimos_chr12_1118991_1118997_nonref	AUS_1F2	down	bamControl	106	29	0.111650485	3.89E-11	chr12_1118991_1118997_nonref	RLC_Deimos	RLC
RLC_Deimos_chr12_1118991_1118997_nonref	AUS_1F2	up	bamControl	106	20	0.058252427	2.02E-17	chr12_1118991_1118997_nonref	RLC_Deimos	RLC
RLC_Deimos_chr12_1118991_1118997_nonref	CH17_3M3	down	bamControl	106	29	0.087378641	3.82E-22	chr12_1118991_1118997_nonref	RLC_Deimos	RLC
RLC_Deimos_chr12_1118991_1118997_nonref	CH17_3M3	up	bamControl	106	16	0.063106796	6.28E-07	chr12_1118991_1118997_nonref	RLC_Deimos	RLC
RLC_Deimos_chr12_1152241_1152247_nonref	CH_3A10	down	bamControl	106	20	0.072815534	1.95E-10	chr12_1152241_1152247_nonref	RLC_Deimos	RLC
RLC_Deimos_chr12_1152241_1152247_nonref	CH_3A10	up	bamControl	106	34	0.106796117	3.42E-23	chr12_1152241_1152247_nonref	RLC_Deimos	RLC
RLC_Deimos_chr12_1152241_1152247_nonref	CH_3B4	down	bamControl	106	88	0.27184466	1.90E-56	chr12_1152241_1152247_nonref	RLC_Deimos	RLC
RLC_Deimos_chr12_1152241_1152247_nonref	CH_3B4	up	bamControl	106	57	0.155339806	2.01E-48	chr12_1152241_1152247_nonref	RLC_Deimos	RLC
RLC_Deimos_chr12_1152241_1152247_nonref	CH17_3M3	down	bamControl	106	23	0.072815534	1.49E-16	chr12_1152241_1152247_nonref	RLC_Deimos	RLC
RLC_Deimos_chr12_1152241_1152247_nonref	CH17_3M3	up	bamControl	106	32	0.09223301	3.39E-26	chr12_1152241_1152247_nonref	RLC_Deimos	RLC
RLC_Deimos_chr12_1152241_1152247_nonref	Mad_E4	down	bamControl	106	51	0.077669903	2.79E-82	chr12_1152241_1152247_nonref	RLC_Deimos	RLC
RLC_Deimos_chr12_1152241_1152247_nonref	Mad_E4	up	bamControl	106	44	0.106796117	1.58E-45	chr12_1152241_1152247_nonref	RLC_Deimos	RLC
RLC_Deimos_chr12_1152243_1152249_nonref	ORE.R_a124A_5	down	bamControl	106	29	0.106796117	3.82E-13	chr12_1152243_1152249_nonref	RLC_Deimos	RLC
RLC_Deimos_chr12_1152243_1152249_nonref	ORE.R_a124A_5	up	bamControl	106	24	0.077669903	2.64E-16	chr12_1152243_1152249_nonref	RLC_Deimos	RLC
RLC_Deimos_chr12_1152244_1152250_nonref	AUS_1A9	down	bamControl	106	14	0.033980583	4.28E-17	chr12_1152244_1152250_nonref	RLC_Deimos	RLC
RLC_Deimos_chr12_1152244_1152250_nonref	AUS_1A9	up	bamControl	106	39	0.111650485	1.65E-31	chr12_1152244_1152250_nonref	RLC_Deimos	RLC
RLC_Deimos_chr12_1152244_1152250_nonref	CH17_1B8	down	bamControl	106	59	0.174757282	8.97E-43	chr12_1152244_1152250_nonref	RLC_Deimos	RLC
RLC_Deimos_chr12_1152244_1152250_nonref	CH17_1B8	up	bamControl	106	48	0.160194175	7.73E-27	chr12_1152244_1152250_nonref	RLC_Deimos	RLC
RLC_Deimos_chr12_1152244_1152250_nonref	CH17_3G9	down	bamControl	106	48	0.165048544	1.20E-24	chr12_1152244_1152250_nonref	RLC_Deimos	RLC
RLC_Deimos_chr12_1152244_1152250_nonref	CH17_3G9	up	bamControl	106	39	0.126213592	2.65E-24	chr12_1152244_1152250_nonref	RLC_Deimos	RLC
RLC_Deimos_chr12_1152244_1152250_nonref	CH17_3O21	down	bamControl	106	78	0.242718447	1.32E-49	chr12_1152244_1152250_nonref	RLC_Deimos	RLC
RLC_Deimos_chr12_1152244_1152250_nonref	CH17_3O21	up	bamControl	106	64	0.213592233	1.33E-34	chr12_1152244_1152250_nonref	RLC_Deimos	RLC
RLC_Deimos_chr12_1168278_1168284_nonref	CH17_3F2	down	bamControl	106	78	0.305825243	2.10E-22	chr12_1168278_1168284_nonref	RLC_Deimos	RLC
RLC_Deimos_chr12_1168278_1168284_nonref	CH17_3F2	up	bamControl	106	65	0.233009709	5.14E-28	chr12_1168278_1168284_nonref	RLC_Deimos	RLC
RLC_Deimos_chr12_1168278_1168284_nonref	CH17_3M19	down	bamControl	106	75	0.344660194	3.04E-05	chr12_1168278_1168284_nonref	RLC_Deimos	RLC
RLC_Deimos_chr12_1168278_1168284_nonref	CH17_3M19	up	bamControl	106	28	0.126213592	0.000304921	chr12_1168278_1168284_nonref	RLC_Deimos	RLC
RLC_Deimos_chr12_1168278_1168284_nonref	CH17_3O9	down	bamControl	106	51	0.184466019	5.10E-22	chr12_1168278_1168284_nonref	RLC_Deimos	RLC
RLC_Deimos_chr12_1168278_1168284_nonref	CH17_3O9	up	bamControl	106	72	0.213592233	3.32E-51	chr12_1168278_1168284_nonref	RLC_Deimos	RLC
RLC_Deimos_chr12_1179029_1179035_nonref	ORE.R_a123B_5	down	bamControl	106	23	0.072815534	1.49E-16	chr12_1179029_1179035_nonref	RLC_Deimos	RLC
RLC_Deimos_chr12_1179029_1179035_nonref	ORE.R_a123B_5	up	bamControl	106	22	0.063106796	2.61E-19	chr12_1179029_1179035_nonref	RLC_Deimos	RLC
RLC_Deimos_chr12_1197028_1197034_nonref	ORE.S_a153B_15	down	bamControl	106	15	0.04368932	5.80E-14	chr12_1197028_1197034_nonref	RLC_Deimos	RLC
RLC_Deimos_chr12_1197028_1197034_nonref	ORE.S_a153B_15	up	bamControl	106	22	0.082524272	4.09E-10	chr12_1197028_1197034_nonref	RLC_Deimos	RLC
RLC_Deimos_chr12_1197028_1197034_nonref	Ste_A11	down	bamControl	106	10	0.04368932	0.000927031	chr12_1197028_1197034_nonref	RLC_Deimos	RLC
RLC_Deimos_chr12_1197028_1197034_nonref	Ste_A11	up	bamControl	106	21	0.09223301	0.000122049	chr12_1197028_1197034_nonref	RLC_Deimos	RLC
RLC_Deimos_chr12_1197028_1197034_nonref	Ste_B19	down	bamControl	106	19	0.082524272	8.81E-05	chr12_1197028_1197034_nonref	RLC_Deimos	RLC
RLC_Deimos_chr12_1197028_1197034_nonref	Ste_B19	up	bamControl	106	14	0.058252427	3.15E-05	chr12_1197028_1197034_nonref	RLC_Deimos	RLC
RLC_Deimos_chr12_1253431_1253437_nonref	AUS_1D5	down	bamControl	106	43	0.126213592	9.15E-33	chr12_1253431_1253437_nonref	RLC_Deimos	RLC
RLC_Deimos_chr12_1253431_1253437_nonref	AUS_1D5	up	bamControl	106	28	0.111650485	2.45E-09	chr12_1253431_1253437_nonref	RLC_Deimos	RLC
RLC_Deimos_chr12_1253431_1253437_nonref	ISR_Ar_5g	down	bamControl	106	68	0.315533981	0.000321316	chr12_1253431_1253437_nonref	RLC_Deimos	RLC
RLC_Deimos_chr12_1253431_1253437_nonref	ISR_Ar_5g	up	bamControl	106	41	0.189320388	0.000981907	chr12_1253431_1253437_nonref	RLC_Deimos	RLC
RLC_Deimos_chr12_1253431_1253437_nonref	Mad_D5	down	bamControl	106	14	0.058252427	3.15E-05	chr12_1253431_1253437_nonref	RLC_Deimos	RLC
RLC_Deimos_chr12_1253431_1253437_nonref	Mad_D5	up	bamControl	106	21	0.087378641	2.27E-06	chr12_1253431_1253437_nonref	RLC_Deimos	RLC
RLC_Deimos_chr12_1253431_1253437_nonref	Mad_E6	down	bamControl	106	15	0.058252427	4.58E-07	chr12_1253431_1253437_nonref	RLC_Deimos	RLC
RLC_Deimos_chr12_1253431_1253437_nonref	Mad_E6	up	bamControl	106	14	0.058252427	3.15E-05	chr12_1253431_1253437_nonref	RLC_Deimos	RLC
RLC_Deimos_chr12_1253431_1253437_nonref	Ste_A11	down	bamControl	106	8	0.033980583	0.000564426	chr12_1253431_1253437_nonref	RLC_Deimos	RLC
RLC_Deimos_chr12_1253431_1253437_nonref	Ste_A11	up	bamControl	106	20	0.082524272	1.81E-06	chr12_1253431_1253437_nonref	RLC_Deimos	RLC
RLC_Deimos_chr12_1253431_1253437_nonref	Ste_B11	down	bamControl	106	19	0.072815534	1.61E-08	chr12_1253431_1253437_nonref	RLC_Deimos	RLC
RLC_Deimos_chr12_1253431_1253437_nonref	Ste_B11	up	bamControl	106	34	0.155339806	0.000556286	chr12_1253431_1253437_nonref	RLC_Deimos	RLC
RLC_Deimos_chr12_1383762_1383768_nonref	CH17_3D6	down	bamControl	106	16	0.033980583	5.48E-22	chr12_1383762_1383768_nonref	RLC_Deimos	RLC
RLC_Deimos_chr12_1383762_1383768_nonref	CH17_3D6	up	bamControl	106	17	0.053398058	2.34E-13	chr12_1383762_1383768_nonref	RLC_Deimos	RLC
RLC_Deimos_chr12_1383762_1383768_nonref	CH17_3M19	down	bamControl	106	42	0.140776699	1.21E-23	chr12_1383762_1383768_nonref	RLC_Deimos	RLC
RLC_Deimos_chr12_1383762_1383768_nonref	CH17_3M19	up	bamControl	106	63	0.174757282	1.70E-51	chr12_1383762_1383768_nonref	RLC_Deimos	RLC
RLC_Deimos_chr12_1383762_1383768_nonref	CH17_3M36	down	bamControl	106	32	0.111650485	7.50E-17	chr12_1383762_1383768_nonref	RLC_Deimos	RLC
RLC_Deimos_chr12_1383762_1383768_nonref	CH17_3M36	up	bamControl	106	31	0.09223301	5.15E-24	chr12_1383762_1383768_nonref	RLC_Deimos	RLC
RLC_Deimos_chr12_1383762_1383768_nonref	CH17_3N8	down	bamControl	106	11	0.033980583	3.67E-10	chr12_1383762_1383768_nonref	RLC_Deimos	RLC
RLC_Deimos_chr12_1383762_1383768_nonref	CH17_3N8	up	bamControl	106	26	0.087378641	7.56E-16	chr12_1383762_1383768_nonref	RLC_Deimos	RLC
RLC_Deimos_chr12_1383762_1383768_nonref	Mad_F6	down	bamControl	106	15	0.063106796	4.00E-05	chr12_1383762_1383768_nonref	RLC_Deimos	RLC
RLC_Deimos_chr12_1383762_1383768_nonref	Mad_F6	up	bamControl	106	12	0.048543689	1.84E-05	chr12_1383762_1383768_nonref	RLC_Deimos	RLC
RLC_Deimos_chr12_1383762_1383768_nonref	ORE.S_a154A_17	down	bamControl	106	24	0.058252427	1.35E-26	chr12_1383762_1383768_nonref	RLC_Deimos	RLC
RLC_Deimos_chr12_1383762_1383768_nonref	ORE.S_a154A_17	up	bamControl	106	18	0.063106796	8.31E-11	chr12_1383762_1383768_nonref	RLC_Deimos	RLC
RLC_Deimos_chr12_1383762_1383768_nonref	Ste_A12	down	bamControl	106	31	0.09223301	5.15E-24	chr12_1383762_1383768_nonref	RLC_Deimos	RLC
RLC_Deimos_chr12_1383762_1383768_nonref	Ste_A12	up	bamControl	106	31	0.058252427	7.87E-44	chr12_1383762_1383768_nonref	RLC_Deimos	RLC
RLC_Deimos_chr12_1383762_1383768_nonref	Ste_A20	down	bamControl	106	59	0.097087379	3.42E-89	chr12_1383762_1383768_nonref	RLC_Deimos	RLC
RLC_Deimos_chr12_1383762_1383768_nonref	Ste_A20	up	bamControl	106	31	0.058252427	7.87E-44	chr12_1383762_1383768_nonref	RLC_Deimos	RLC
RLC_Deimos_chr12_1383762_1383768_nonref	Ste_A21	down	bamControl	106	37	0.048543689	5.10E-67	chr12_1383762_1383768_nonref	RLC_Deimos	RLC
RLC_Deimos_chr12_1383762_1383768_nonref	Ste_A21	up	bamControl	106	35	0.087378641	1.27E-35	chr12_1383762_1383768_nonref	RLC_Deimos	RLC
RLC_Deimos_chr12_1383762_1383768_nonref	Ste_A27	down	bamControl	106	40	0.082524272	1.48E-50	chr12_1383762_1383768_nonref	RLC_Deimos	RLC
RLC_Deimos_chr12_1383762_1383768_nonref	Ste_A27	up	bamControl	106	50	0.111650485	6.44E-57	chr12_1383762_1383768_nonref	RLC_Deimos	RLC
RLC_Deimos_chr12_1383762_1383768_nonref	Ste_B1	down	bamControl	106	40	0.184466019	0.000911577	chr12_1383762_1383768_nonref	RLC_Deimos	RLC
RLC_Deimos_chr12_1383762_1383768_nonref	Ste_B1	up	bamControl	106	21	0.09223301	0.000122049	chr12_1383762_1383768_nonref	RLC_Deimos	RLC
RLC_Deimos_chr12_1383762_1383768_nonref	Ste_B22	down	bamControl	106	41	0.077669903	3.22E-56	chr12_1383762_1383768_nonref	RLC_Deimos	RLC
RLC_Deimos_chr12_1383762_1383768_nonref	Ste_B22	up	bamControl	106	40	0.082524272	1.48E-50	chr12_1383762_1383768_nonref	RLC_Deimos	RLC
RLC_Deimos_chr12_1391773_1391779_nonref	CH17_3P15	down	bamControl	106	27	0.077669903	9.37E-23	chr12_1391773_1391779_nonref	RLC_Deimos	RLC
RLC_Deimos_chr12_1391773_1391779_nonref	CH17_3P15	up	bamControl	106	20	0.063106796	5.90E-15	chr12_1391773_1391779_nonref	RLC_Deimos	RLC
RLC_Deimos_chr12_151722_151728_nonref	CH17_3E9	down	bamControl	106	51	0.17961165	4.22E-24	chr12_151722_151728_nonref	RLC_Deimos	RLC
RLC_Deimos_chr12_151722_151728_nonref	CH17_3E9	up	bamControl	106	24	0.072815534	1.08E-18	chr12_151722_151728_nonref	RLC_Deimos	RLC
RLC_Deimos_chr12_151722_151728_nonref	Ste_A3	down	bamControl	106	27	0.058252427	7.95E-34	chr12_151722_151728_nonref	RLC_Deimos	RLC
RLC_Deimos_chr12_151722_151728_nonref	Ste_A3	up	bamControl	106	20	0.058252427	2.02E-17	chr12_151722_151728_nonref	RLC_Deimos	RLC
RLC_Deimos_chr12_151722_151728_nonref	Ste_B14	down	bamControl	106	50	0.121359223	3.38E-51	chr12_151722_151728_nonref	RLC_Deimos	RLC
RLC_Deimos_chr12_151722_151728_nonref	Ste_B14	up	bamControl	106	50	0.111650485	6.44E-57	chr12_151722_151728_nonref	RLC_Deimos	RLC
RLC_Deimos_chr12_165249_165261_nonref	ORE.R_a123B_21	down	bamControl	112	38	0.117924528	1.03E-24	chr12_165249_165261_nonref	RLC_Deimos	RLC
RLC_Deimos_chr12_165249_165261_nonref	ORE.R_a123B_21	up	bamControl	112	39	0.108490566	1.01E-31	chr12_165249_165261_nonref	RLC_Deimos	RLC
RLC_Deimos_chr12_165249_165261_nonref	ORE.S_a153B_9	down	bamControl	112	41	0.136792453	8.31E-22	chr12_165249_165261_nonref	RLC_Deimos	RLC
RLC_Deimos_chr12_165249_165261_nonref	ORE.S_a153B_9	up	bamControl	112	34	0.080188679	2.72E-36	chr12_165249_165261_nonref	RLC_Deimos	RLC
RLC_Deimos_chr12_246865_246871_nonref	CH17_1A57	down	bamControl	106	18	0.077669903	7.37E-05	chr12_246865_246871_nonref	RLC_Deimos	RLC
RLC_Deimos_chr12_246865_246871_nonref	CH17_1A57	up	bamControl	106	36	0.155339806	6.62E-07	chr12_246865_246871_nonref	RLC_Deimos	RLC
RLC_Deimos_chr12_295446_295452_nonref	Mad_G1	down	bamControl	106	34	0.087378641	2.61E-33	chr12_295446_295452_nonref	RLC_Deimos	RLC
RLC_Deimos_chr12_295446_295452_nonref	Mad_G1	up	bamControl	106	49	0.09223301	9.07E-67	chr12_295446_295452_nonref	RLC_Deimos	RLC
RLC_Deimos_chr12_339590_339596_nonref	Ste_B14	down	bamControl	106	43	0.116504854	7.81E-38	chr12_339590_339596_nonref	RLC_Deimos	RLC
RLC_Deimos_chr12_339590_339596_nonref	Ste_B14	up	bamControl	106	40	0.077669903	1.08E-53	chr12_339590_339596_nonref	RLC_Deimos	RLC
RLC_Deimos_chr12_696638_696644_nonref	CH17_3K7	down	bamControl	106	24	0.072815534	1.08E-18	chr12_696638_696644_nonref	RLC_Deimos	RLC
RLC_Deimos_chr12_696638_696644_nonref	CH17_3K7	up	bamControl	106	32	0.101941748	2.39E-21	chr12_696638_696644_nonref	RLC_Deimos	RLC
RLC_Deimos_chr12_696638_696644_nonref	CH17_3T31	down	bamControl	106	41	0.131067961	3.91E-26	chr12_696638_696644_nonref	RLC_Deimos	RLC
RLC_Deimos_chr12_696638_696644_nonref	CH17_3T31	up	bamControl	106	36	0.126213592	2.89E-18	chr12_696638_696644_nonref	RLC_Deimos	RLC
RLC_Deimos_chr12_795821_795827_nonref	CH17_3I23	down	bamControl	106	16	0.048543689	1.21E-13	chr12_795821_795827_nonref	RLC_Deimos	RLC
RLC_Deimos_chr12_795821_795827_nonref	CH17_3I23	up	bamControl	106	18	0.077669903	7.37E-05	chr12_795821_795827_nonref	RLC_Deimos	RLC
RLC_Deimos_chr13_1024838_1024844_nonref	ORE.S_a153B_19	down	bamControl	106	25	0.077669903	2.05E-18	chr13_1024838_1024844_nonref	RLC_Deimos	RLC
RLC_Deimos_chr13_1024838_1024844_nonref	ORE.S_a153B_19	up	bamControl	106	34	0.116504854	1.21E-18	chr13_1024838_1024844_nonref	RLC_Deimos	RLC
RLC_Deimos_chr13_1060975_1060981_nonref	CH_3G2	down	bamControl	106	34	0.155339806	0.000556286	chr13_1060975_1060981_nonref	RLC_Deimos	RLC
RLC_Deimos_chr13_1060975_1060981_nonref	CH_3G2	up	bamControl	106	24	0.106796117	0.000187423	chr13_1060975_1060981_nonref	RLC_Deimos	RLC
RLC_Deimos_chr13_1060975_1060981_nonref	CH17_3O21	down	bamControl	106	65	0.233009709	5.14E-28	chr13_1060975_1060981_nonref	RLC_Deimos	RLC
RLC_Deimos_chr13_1060975_1060981_nonref	CH17_3O21	up	bamControl	106	40	0.165048544	5.73E-10	chr13_1060975_1060981_nonref	RLC_Deimos	RLC
RLC_Deimos_chr13_1060975_1060981_nonref	Ste_B3	down	bamControl	106	15	0.058252427	4.58E-07	chr13_1060975_1060981_nonref	RLC_Deimos	RLC
RLC_Deimos_chr13_1060975_1060981_nonref	Ste_B3	up	bamControl	106	10	0.04368932	0.000927031	chr13_1060975_1060981_nonref	RLC_Deimos	RLC
RLC_Deimos_chr13_1100769_1100775_nonref	Mad_A7	down	bamControl	106	29	0.126213592	9.56E-06	chr13_1100769_1100775_nonref	RLC_Deimos	RLC
RLC_Deimos_chr13_1100769_1100775_nonref	Mad_A7	up	bamControl	106	27	0.121359223	0.000272056	chr13_1100769_1100775_nonref	RLC_Deimos	RLC
RLC_Deimos_chr13_1100769_1100775_nonref	Mad_F5	down	bamControl	106	43	0.097087379	7.22E-49	chr13_1100769_1100775_nonref	RLC_Deimos	RLC
RLC_Deimos_chr13_1100769_1100775_nonref	Mad_F5	up	bamControl	106	59	0.184466019	5.28E-38	chr13_1100769_1100775_nonref	RLC_Deimos	RLC
RLC_Deimos_chr13_1120781_1120787_nonref	Mad_D5	down	bamControl	106	26	0.116504854	0.000241571	chr13_1120781_1120787_nonref	RLC_Deimos	RLC
RLC_Deimos_chr13_1120781_1120787_nonref	Mad_D5	up	bamControl	106	19	0.082524272	8.81E-05	chr13_1120781_1120787_nonref	RLC_Deimos	RLC
RLC_Deimos_chr13_1120781_1120787_nonref	Mad_F1	down	bamControl	106	24	0.058252427	1.35E-26	chr13_1120781_1120787_nonref	RLC_Deimos	RLC
RLC_Deimos_chr13_1120781_1120787_nonref	Mad_F1	up	bamControl	106	24	0.038834951	2.82E-39	chr13_1120781_1120787_nonref	RLC_Deimos	RLC
RLC_Deimos_chr13_1136832_1136838_nonref	CH17_1B73	down	bamControl	106	42	0.150485437	2.45E-19	chr13_1136832_1136838_nonref	RLC_Deimos	RLC
RLC_Deimos_chr13_1136832_1136838_nonref	CH17_1B73	up	bamControl	106	48	0.174757282	1.94E-20	chr13_1136832_1136838_nonref	RLC_Deimos	RLC
RLC_Deimos_chr13_1136832_1136838_nonref	CH17_3F9	down	bamControl	106	50	0.169902913	1.96E-26	chr13_1136832_1136838_nonref	RLC_Deimos	RLC
RLC_Deimos_chr13_1136832_1136838_nonref	CH17_3F9	up	bamControl	106	52	0.174757282	3.15E-28	chr13_1136832_1136838_nonref	RLC_Deimos	RLC
RLC_Deimos_chr13_1136832_1136838_nonref	Mad_E6	down	bamControl	106	45	0.087378641	6.90E-60	chr13_1136832_1136838_nonref	RLC_Deimos	RLC
RLC_Deimos_chr13_1136832_1136838_nonref	Mad_E6	up	bamControl	106	48	0.150485437	2.12E-31	chr13_1136832_1136838_nonref	RLC_Deimos	RLC
RLC_Deimos_chr13_1136832_1136838_nonref	Mad_G3	down	bamControl	106	16	0.067961165	4.97E-05	chr13_1136832_1136838_nonref	RLC_Deimos	RLC
RLC_Deimos_chr13_1136832_1136838_nonref	Mad_G3	up	bamControl	106	56	0.252427184	6.93E-06	chr13_1136832_1136838_nonref	RLC_Deimos	RLC
RLC_Deimos_chr13_1136832_1136838_nonref	Ste_A6	down	bamControl	106	21	0.033980583	6.89E-35	chr13_1136832_1136838_nonref	RLC_Deimos	RLC
RLC_Deimos_chr13_1136832_1136838_nonref	Ste_A6	up	bamControl	106	3	0	0	chr13_1136832_1136838_nonref	RLC_Deimos	RLC
RLC_Deimos_chr13_1136843_1136849_nonref	AUS_1H6	down	bamControl	106	40	0.126213592	2.23E-26	chr13_1136843_1136849_nonref	RLC_Deimos	RLC
RLC_Deimos_chr13_1136843_1136849_nonref	AUS_1H6	up	bamControl	106	36	0.13592233	3.86E-14	chr13_1136843_1136849_nonref	RLC_Deimos	RLC
RLC_Deimos_chr13_1136843_1136849_nonref	Mad_E4	down	bamControl	106	15	0.058252427	4.58E-07	chr13_1136843_1136849_nonref	RLC_Deimos	RLC
RLC_Deimos_chr13_1136843_1136849_nonref	Mad_E4	up	bamControl	106	36	0.160194175	2.41E-05	chr13_1136843_1136849_nonref	RLC_Deimos	RLC
RLC_Deimos_chr13_1136843_1136849_nonref	ORE.S_a152A_15	down	bamControl	106	36	0.111650485	4.83E-25	chr13_1136843_1136849_nonref	RLC_Deimos	RLC
RLC_Deimos_chr13_1136843_1136849_nonref	ORE.S_a152A_15	up	bamControl	106	50	0.174757282	2.81E-24	chr13_1136843_1136849_nonref	RLC_Deimos	RLC
RLC_Deimos_chr13_1136843_1136849_nonref	ORE.S_a153B_1	down	bamControl	106	29	0.101941748	2.99E-15	chr13_1136843_1136849_nonref	RLC_Deimos	RLC
RLC_Deimos_chr13_1136843_1136849_nonref	ORE.S_a153B_1	up	bamControl	106	36	0.121359223	1.91E-20	chr13_1136843_1136849_nonref	RLC_Deimos	RLC
RLC_Deimos_chr13_1162985_1162991_nonref	ORE.R_a123B_15	down	bamControl	106	39	0.155339806	7.33E-12	chr13_1162985_1162991_nonref	RLC_Deimos	RLC
RLC_Deimos_chr13_1162985_1162991_nonref	ORE.R_a123B_15	up	bamControl	106	60	0.247572816	1.90E-13	chr13_1162985_1162991_nonref	RLC_Deimos	RLC
RLC_Deimos_chr13_1162985_1162991_nonref	Ste_B19	down	bamControl	106	40	0.174757282	1.17E-06	chr13_1162985_1162991_nonref	RLC_Deimos	RLC
RLC_Deimos_chr13_1162985_1162991_nonref	Ste_B19	up	bamControl	106	30	0.13592233	0.000378094	chr13_1162985_1162991_nonref	RLC_Deimos	RLC
RLC_Deimos_chr13_126677_126683_nonref	CH_3F3	down	bamControl	106	18	0.04368932	6.71E-21	chr13_126677_126683_nonref	RLC_Deimos	RLC
RLC_Deimos_chr13_126677_126683_nonref	CH_3F3	up	bamControl	106	20	0.058252427	2.02E-17	chr13_126677_126683_nonref	RLC_Deimos	RLC
RLC_Deimos_chr13_126677_126683_nonref	CH_3F4	down	bamControl	106	26	0.097087379	1.48E-11	chr13_126677_126683_nonref	RLC_Deimos	RLC
RLC_Deimos_chr13_126677_126683_nonref	CH_3F4	up	bamControl	106	20	0.067961165	1.25E-12	chr13_126677_126683_nonref	RLC_Deimos	RLC
RLC_Deimos_chr13_126677_126683_nonref	CH17_3P15	down	bamControl	106	39	0.111650485	1.65E-31	chr13_126677_126683_nonref	RLC_Deimos	RLC
RLC_Deimos_chr13_126677_126683_nonref	CH17_3P15	up	bamControl	106	21	0.09223301	0.000122049	chr13_126677_126683_nonref	RLC_Deimos	RLC
RLC_Deimos_chr13_126677_126683_nonref	Ste_B5	down	bamControl	106	64	0.174757282	1.03E-53	chr13_126677_126683_nonref	RLC_Deimos	RLC
RLC_Deimos_chr13_126677_126683_nonref	Ste_B5	up	bamControl	106	47	0.165048544	1.09E-22	chr13_126677_126683_nonref	RLC_Deimos	RLC
RLC_Deimos_chr13_159238_159244_nonref	CH17_1A27	down	bamControl	106	91	0.32038835	2.56E-40	chr13_159238_159244_nonref	RLC_Deimos	RLC
RLC_Deimos_chr13_159238_159244_nonref	CH17_1A27	up	bamControl	106	126	0.393203883	2.78E-77	chr13_159238_159244_nonref	RLC_Deimos	RLC
RLC_Deimos_chr13_159238_159244_nonref	Mad_E3	down	bamControl	106	45	0.111650485	4.38E-45	chr13_159238_159244_nonref	RLC_Deimos	RLC
RLC_Deimos_chr13_159238_159244_nonref	Mad_E3	up	bamControl	106	27	0.04368932	1.16E-43	chr13_159238_159244_nonref	RLC_Deimos	RLC
RLC_Deimos_chr13_159238_159244_nonref	ORE.R_a123B_2	down	bamControl	106	25	0.09223301	1.04E-11	chr13_159238_159244_nonref	RLC_Deimos	RLC
RLC_Deimos_chr13_159238_159244_nonref	ORE.R_a123B_2	up	bamControl	106	31	0.101941748	2.82E-19	chr13_159238_159244_nonref	RLC_Deimos	RLC
RLC_Deimos_chr13_159238_159244_nonref	ORE.S_a153B_10	down	bamControl	106	36	0.13592233	3.86E-14	chr13_159238_159244_nonref	RLC_Deimos	RLC
RLC_Deimos_chr13_159238_159244_nonref	ORE.S_a153B_10	up	bamControl	106	31	0.111650485	6.72E-15	chr13_159238_159244_nonref	RLC_Deimos	RLC
RLC_Deimos_chr13_159238_159244_nonref	Ste_A2	down	bamControl	106	73	0.160194175	6.28E-83	chr13_159238_159244_nonref	RLC_Deimos	RLC
RLC_Deimos_chr13_159238_159244_nonref	Ste_A2	up	bamControl	106	43	0.077669903	2.57E-61	chr13_159238_159244_nonref	RLC_Deimos	RLC
RLC_Deimos_chr13_159238_159244_nonref	Ste_A25	down	bamControl	106	66	0.145631068	6.92E-75	chr13_159238_159244_nonref	RLC_Deimos	RLC
RLC_Deimos_chr13_159238_159244_nonref	Ste_A25	up	bamControl	106	49	0.097087379	1.41E-63	chr13_159238_159244_nonref	RLC_Deimos	RLC
RLC_Deimos_chr13_193271_193277_nonref	ISR_Ar_2c	down	bamControl	106	28	0.101941748	2.64E-13	chr13_193271_193277_nonref	RLC_Deimos	RLC
RLC_Deimos_chr13_193271_193277_nonref	ISR_Ar_2c	up	bamControl	106	18	0.053398058	1.56E-15	chr13_193271_193277_nonref	RLC_Deimos	RLC
RLC_Deimos_chr13_193271_193277_nonref	ISR_Ar_5a	down	bamControl	106	31	0.087378641	1.60E-26	chr13_193271_193277_nonref	RLC_Deimos	RLC
RLC_Deimos_chr13_193271_193277_nonref	ISR_Ar_5a	up	bamControl	106	32	0.111650485	7.50E-17	chr13_193271_193277_nonref	RLC_Deimos	RLC
RLC_Deimos_chr13_193271_193277_nonref	Mad_B4	down	bamControl	106	18	0.077669903	7.37E-05	chr13_193271_193277_nonref	RLC_Deimos	RLC
RLC_Deimos_chr13_193271_193277_nonref	Mad_B4	up	bamControl	106	19	0.077669903	1.43E-06	chr13_193271_193277_nonref	RLC_Deimos	RLC
RLC_Deimos_chr13_193271_193277_nonref	Ste_B21	down	bamControl	106	18	0.072815534	1.11E-06	chr13_193271_193277_nonref	RLC_Deimos	RLC
RLC_Deimos_chr13_193271_193277_nonref	Ste_B21	up	bamControl	106	10	0.038834951	9.48E-06	chr13_193271_193277_nonref	RLC_Deimos	RLC
RLC_Deimos_chr13_27635_27641_nonref	Mad_A4	down	bamControl	106	215	1.009708738	1.10E-05	chr13_27635_27641_nonref	RLC_Deimos	RLC
RLC_Deimos_chr13_27635_27641_nonref	Mad_A4	up	bamControl	106	177	0.82038835	2.22E-07	chr13_27635_27641_nonref	RLC_Deimos	RLC
RLC_Deimos_chr13_27635_27641_nonref	Mad_B3	down	bamControl	106	277	1.310679612	6.80E-05	chr13_27635_27641_nonref	RLC_Deimos	RLC
RLC_Deimos_chr13_27635_27641_nonref	Mad_B3	up	bamControl	106	233	1.106796117	0.000998587	chr13_27635_27641_nonref	RLC_Deimos	RLC
RLC_Deimos_chr13_27635_27641_nonref	Mad_H2	down	bamControl	106	145	0.665048544	3.86E-08	chr13_27635_27641_nonref	RLC_Deimos	RLC
RLC_Deimos_chr13_27635_27641_nonref	Mad_H2	up	bamControl	106	159	0.733009709	8.72E-08	chr13_27635_27641_nonref	RLC_Deimos	RLC
RLC_Deimos_chr13_27635_27641_nonref	ORE.R_a123B_11	down	bamControl	106	656	3.131067961	0.000105923	chr13_27635_27641_nonref	RLC_Deimos	RLC
RLC_Deimos_chr13_27635_27641_nonref	ORE.R_a123B_11	up	bamControl	106	701	3.334951456	2.41E-06	chr13_27635_27641_nonref	RLC_Deimos	RLC
RLC_Deimos_chr13_27635_27641_nonref	ORE.R_a124A_1	down	bamControl	106	436	2.004854369	4.20E-18	chr13_27635_27641_nonref	RLC_Deimos	RLC
RLC_Deimos_chr13_27635_27641_nonref	ORE.R_a124A_1	up	bamControl	106	361	1.674757282	3.72E-12	chr13_27635_27641_nonref	RLC_Deimos	RLC
RLC_Deimos_chr13_27635_27641_nonref	ORE.S_a154A_19	down	bamControl	106	319	1.519417476	0.000996559	chr13_27635_27641_nonref	RLC_Deimos	RLC
RLC_Deimos_chr13_27635_27641_nonref	ORE.S_a154A_19	up	bamControl	106	319	1.519417476	0.000996559	chr13_27635_27641_nonref	RLC_Deimos	RLC
RLC_Deimos_chr13_27635_27641_nonref	Ste_A1	down	bamControl	106	262	1.237864078	4.59E-05	chr13_27635_27641_nonref	RLC_Deimos	RLC
RLC_Deimos_chr13_27635_27641_nonref	Ste_A1	up	bamControl	106	266	1.252427184	6.81E-06	chr13_27635_27641_nonref	RLC_Deimos	RLC
RLC_Deimos_chr13_27635_27641_nonref	Ste_A11	down	bamControl	106	198	0.936893204	0.000423755	chr13_27635_27641_nonref	RLC_Deimos	RLC
RLC_Deimos_chr13_27635_27641_nonref	Ste_A11	up	bamControl	106	207	0.975728155	7.16E-05	chr13_27635_27641_nonref	RLC_Deimos	RLC
RLC_Deimos_chr13_27635_27641_nonref	Ste_A24	down	bamControl	106	252	1.184466019	4.38E-06	chr13_27635_27641_nonref	RLC_Deimos	RLC
RLC_Deimos_chr13_27635_27641_nonref	Ste_A24	up	bamControl	106	231	1.087378641	1.86E-05	chr13_27635_27641_nonref	RLC_Deimos	RLC
RLC_Deimos_chr13_27635_27641_nonref	Ste_A27	down	bamControl	106	380	1.800970874	1.95E-05	chr13_27635_27641_nonref	RLC_Deimos	RLC
RLC_Deimos_chr13_27635_27641_nonref	Ste_A27	up	bamControl	106	303	1.432038835	1.94E-05	chr13_27635_27641_nonref	RLC_Deimos	RLC
RLC_Deimos_chr13_27635_27641_nonref	Ste_B6	down	bamControl	106	269	1.262135922	9.03E-07	chr13_27635_27641_nonref	RLC_Deimos	RLC
RLC_Deimos_chr13_27635_27641_nonref	Ste_B6	up	bamControl	106	230	1.082524272	1.80E-05	chr13_27635_27641_nonref	RLC_Deimos	RLC
RLC_Deimos_chr13_287794_287800_nonref	Mad_C6	down	bamControl	106	66	0.17961165	1.35E-55	chr13_287794_287800_nonref	RLC_Deimos	RLC
RLC_Deimos_chr13_287794_287800_nonref	Mad_C6	up	bamControl	106	34	0.072815534	6.73E-42	chr13_287794_287800_nonref	RLC_Deimos	RLC
RLC_Deimos_chr13_302591_302597_nonref	ISR_Ar_2c	down	bamControl	106	20	0.067961165	1.25E-12	chr13_302591_302597_nonref	RLC_Deimos	RLC
RLC_Deimos_chr13_302591_302597_nonref	ISR_Ar_2c	up	bamControl	106	27	0.097087379	1.80E-13	chr13_302591_302597_nonref	RLC_Deimos	RLC
RLC_Deimos_chr13_302591_302597_nonref	ISR_Ar_5a	down	bamControl	106	36	0.131067961	3.66E-16	chr13_302591_302597_nonref	RLC_Deimos	RLC
RLC_Deimos_chr13_302591_302597_nonref	ISR_Ar_5a	up	bamControl	106	37	0.131067961	4.36E-18	chr13_302591_302597_nonref	RLC_Deimos	RLC
RLC_Deimos_chr13_302591_302597_nonref	Ste_A8	down	bamControl	106	38	0.09223301	7.47E-40	chr13_302591_302597_nonref	RLC_Deimos	RLC
RLC_Deimos_chr13_302591_302597_nonref	Ste_A8	up	bamControl	106	34	0.101941748	1.37E-25	chr13_302591_302597_nonref	RLC_Deimos	RLC
RLC_Deimos_chr13_302598_302604_nonref	AUS_1B1	down	bamControl	106	42	0.116504854	1.34E-35	chr13_302598_302604_nonref	RLC_Deimos	RLC
RLC_Deimos_chr13_302598_302604_nonref	AUS_1B1	up	bamControl	106	45	0.155339806	4.73E-23	chr13_302598_302604_nonref	RLC_Deimos	RLC
RLC_Deimos_chr13_302598_302604_nonref	AUS_1C3	down	bamControl	106	76	0.213592233	7.04E-60	chr13_302598_302604_nonref	RLC_Deimos	RLC
RLC_Deimos_chr13_302598_302604_nonref	AUS_1C3	up	bamControl	106	78	0.247572816	2.73E-47	chr13_302598_302604_nonref	RLC_Deimos	RLC
RLC_Deimos_chr13_302598_302604_nonref	AUS_1E1	down	bamControl	106	31	0.097087379	1.34E-21	chr13_302598_302604_nonref	RLC_Deimos	RLC
RLC_Deimos_chr13_302598_302604_nonref	AUS_1E1	up	bamControl	106	35	0.111650485	6.07E-23	chr13_302598_302604_nonref	RLC_Deimos	RLC
RLC_Deimos_chr13_302598_302604_nonref	AUS_1H6	down	bamControl	106	23	0.063106796	1.49E-21	chr13_302598_302604_nonref	RLC_Deimos	RLC
RLC_Deimos_chr13_302598_302604_nonref	AUS_1H6	up	bamControl	106	30	0.111650485	5.42E-13	chr13_302598_302604_nonref	RLC_Deimos	RLC
RLC_Deimos_chr13_302598_302604_nonref	Mad_B5	down	bamControl	106	39	0.077669903	3.48E-51	chr13_302598_302604_nonref	RLC_Deimos	RLC
RLC_Deimos_chr13_302598_302604_nonref	Mad_B5	up	bamControl	106	34	0.072815534	6.73E-42	chr13_302598_302604_nonref	RLC_Deimos	RLC
RLC_Deimos_chr13_302598_302604_nonref	Mad_D3	down	bamControl	106	49	0.038834951	3.83E-111	chr13_302598_302604_nonref	RLC_Deimos	RLC
RLC_Deimos_chr13_302598_302604_nonref	Mad_D3	up	bamControl	106	56	0.101941748	4.86E-78	chr13_302598_302604_nonref	RLC_Deimos	RLC
RLC_Deimos_chr13_302598_302604_nonref	Ste_B19	down	bamControl	106	27	0.063106796	7.23E-31	chr13_302598_302604_nonref	RLC_Deimos	RLC
RLC_Deimos_chr13_302598_302604_nonref	Ste_B19	up	bamControl	106	47	0.106796117	1.24E-52	chr13_302598_302604_nonref	RLC_Deimos	RLC
RLC_Deimos_chr13_302598_302604_nonref	Ste_B2	down	bamControl	106	43	0.097087379	7.22E-49	chr13_302598_302604_nonref	RLC_Deimos	RLC
RLC_Deimos_chr13_302598_302604_nonref	Ste_B2	up	bamControl	106	37	0.082524272	3.20E-43	chr13_302598_302604_nonref	RLC_Deimos	RLC
RLC_Deimos_chr13_481365_481371_nonref	ORE.R_a123B_2	down	bamControl	106	17	0.053398058	2.34E-13	chr13_481365_481371_nonref	RLC_Deimos	RLC
RLC_Deimos_chr13_481365_481371_nonref	ORE.R_a123B_2	up	bamControl	106	32	0.106796117	4.68E-19	chr13_481365_481371_nonref	RLC_Deimos	RLC
RLC_Deimos_chr13_481420_481426_nonref	CH_3G2	down	bamControl	106	30	0.13592233	0.000378094	chr13_481420_481426_nonref	RLC_Deimos	RLC
RLC_Deimos_chr13_481420_481426_nonref	CH_3G2	up	bamControl	106	38	0.174757282	0.000780699	chr13_481420_481426_nonref	RLC_Deimos	RLC
RLC_Deimos_chr13_481420_481426_nonref	Mad_A7	down	bamControl	106	12	0.048543689	1.84E-05	chr13_481420_481426_nonref	RLC_Deimos	RLC
RLC_Deimos_chr13_481420_481426_nonref	Mad_A7	up	bamControl	106	15	0.048543689	1.74E-11	chr13_481420_481426_nonref	RLC_Deimos	RLC
RLC_Deimos_chr13_481420_481426_nonref	Mad_H4	down	bamControl	106	47	0.106796117	1.24E-52	chr13_481420_481426_nonref	RLC_Deimos	RLC
RLC_Deimos_chr13_481420_481426_nonref	Mad_H4	up	bamControl	106	37	0.101941748	3.54E-32	chr13_481420_481426_nonref	RLC_Deimos	RLC
RLC_Deimos_chr13_586801_586807_nonref	CH_3A4	down	bamControl	106	40	0.126213592	2.23E-26	chr13_586801_586807_nonref	RLC_Deimos	RLC
RLC_Deimos_chr13_586801_586807_nonref	CH_3A4	up	bamControl	106	27	0.058252427	7.95E-34	chr13_586801_586807_nonref	RLC_Deimos	RLC
RLC_Deimos_chr13_586801_586807_nonref	Ste_B9	down	bamControl	106	12	0.04368932	1.47E-07	chr13_586801_586807_nonref	RLC_Deimos	RLC
RLC_Deimos_chr13_586801_586807_nonref	Ste_B9	up	bamControl	106	23	0.101941748	0.000163601	chr13_586801_586807_nonref	RLC_Deimos	RLC
RLC_Deimos_chr13_597813_597819_nonref	AUS_1E5	down	bamControl	106	20	0.087378641	0.000104152	chr13_597813_597819_nonref	RLC_Deimos	RLC
RLC_Deimos_chr13_597813_597819_nonref	AUS_1E5	up	bamControl	106	21	0.09223301	0.000122049	chr13_597813_597819_nonref	RLC_Deimos	RLC
RLC_Deimos_chr13_597813_597819_nonref	Ste_A22	down	bamControl	106	14	0.053398058	3.25E-07	chr13_597813_597819_nonref	RLC_Deimos	RLC
RLC_Deimos_chr13_597813_597819_nonref	Ste_A22	up	bamControl	106	10	0.04368932	0.000927031	chr13_597813_597819_nonref	RLC_Deimos	RLC
RLC_Deimos_chr13_597813_597819_nonref	Ste_B10	down	bamControl	106	37	0.087378641	2.55E-40	chr13_597813_597819_nonref	RLC_Deimos	RLC
RLC_Deimos_chr13_597813_597819_nonref	Ste_B10	up	bamControl	106	37	0.09223301	1.62E-37	chr13_597813_597819_nonref	RLC_Deimos	RLC
RLC_Deimos_chr13_597825_597831_nonref	CH_3B4	down	bamControl	106	79	0.237864078	4.48E-54	chr13_597825_597831_nonref	RLC_Deimos	RLC
RLC_Deimos_chr13_597825_597831_nonref	CH_3B4	up	bamControl	106	67	0.223300971	3.40E-36	chr13_597825_597831_nonref	RLC_Deimos	RLC
RLC_Deimos_chr13_597825_597831_nonref	Ste_B6	down	bamControl	106	38	0.063106796	1.48E-58	chr13_597825_597831_nonref	RLC_Deimos	RLC
RLC_Deimos_chr13_597825_597831_nonref	Ste_B6	up	bamControl	106	23	0.058252427	3.02E-24	chr13_597825_597831_nonref	RLC_Deimos	RLC
RLC_Deimos_chr13_628426_628432_nonref	AUS_1G5	down	bamControl	106	29	0.116504854	3.14E-09	chr13_628426_628432_nonref	RLC_Deimos	RLC
RLC_Deimos_chr13_628426_628432_nonref	AUS_1G5	up	bamControl	106	36	0.160194175	2.41E-05	chr13_628426_628432_nonref	RLC_Deimos	RLC
RLC_Deimos_chr13_628426_628432_nonref	CH_15	down	bamControl	106	75	0.349514563	0.00047091	chr13_628426_628432_nonref	RLC_Deimos	RLC
RLC_Deimos_chr13_628426_628432_nonref	CH_15	up	bamControl	106	80	0.373786408	0.000604286	chr13_628426_628432_nonref	RLC_Deimos	RLC
RLC_Deimos_chr13_783203_783209_nonref	ORE.S_a152A_20	down	bamControl	106	41	0.184466019	4.16E-05	chr13_783203_783209_nonref	RLC_Deimos	RLC
RLC_Deimos_chr13_783203_783209_nonref	ORE.S_a152A_20	up	bamControl	106	30	0.13592233	0.000378094	chr13_783203_783209_nonref	RLC_Deimos	RLC
RLC_Deimos_chr13_783203_783209_nonref	Ste_A11	down	bamControl	106	38	0.077669903	1.07E-48	chr13_783203_783209_nonref	RLC_Deimos	RLC
RLC_Deimos_chr13_783203_783209_nonref	Ste_A11	up	bamControl	106	53	0.072815534	1.93E-91	chr13_783203_783209_nonref	RLC_Deimos	RLC
RLC_Deimos_chr13_783203_783209_nonref	Ste_A27	down	bamControl	106	18	0.072815534	1.11E-06	chr13_783203_783209_nonref	RLC_Deimos	RLC
RLC_Deimos_chr13_783203_783209_nonref	Ste_A27	up	bamControl	106	20	0.087378641	0.000104152	chr13_783203_783209_nonref	RLC_Deimos	RLC
RLC_Deimos_chr13_845423_845429_nonref	Mad_A2	down	bamControl	106	16	0.067961165	4.97E-05	chr13_845423_845429_nonref	RLC_Deimos	RLC
RLC_Deimos_chr13_845423_845429_nonref	Mad_A2	up	bamControl	106	27	0.101941748	2.08E-11	chr13_845423_845429_nonref	RLC_Deimos	RLC
RLC_Deimos_chr13_845423_845429_nonref	Mad_B4	down	bamControl	106	63	0.09223301	2.01E-103	chr13_845423_845429_nonref	RLC_Deimos	RLC
RLC_Deimos_chr13_845423_845429_nonref	Mad_B4	up	bamControl	106	44	0.072815534	2.58E-67	chr13_845423_845429_nonref	RLC_Deimos	RLC
RLC_Deimos_chr13_845423_845429_nonref	Mad_D3	down	bamControl	106	57	0.072815534	1.83E-102	chr13_845423_845429_nonref	RLC_Deimos	RLC
RLC_Deimos_chr13_845423_845429_nonref	Mad_D3	up	bamControl	106	38	0.04368932	5.88E-74	chr13_845423_845429_nonref	RLC_Deimos	RLC
RLC_Deimos_chr13_845423_845429_nonref	Mad_G2	down	bamControl	106	44	0.019417476	1.92E-120	chr13_845423_845429_nonref	RLC_Deimos	RLC
RLC_Deimos_chr13_845423_845429_nonref	Mad_G2	up	bamControl	106	44	0.067961165	7.19E-71	chr13_845423_845429_nonref	RLC_Deimos	RLC
RLC_Deimos_chr13_845423_845429_nonref	ORE.S_a153B_13	down	bamControl	106	58	0.174757282	1.23E-40	chr13_845423_845429_nonref	RLC_Deimos	RLC
RLC_Deimos_chr13_845423_845429_nonref	ORE.S_a153B_13	up	bamControl	106	40	0.097087379	9.59E-42	chr13_845423_845429_nonref	RLC_Deimos	RLC
RLC_Deimos_chr13_845423_845429_nonref	ORE.S_a153B_15	down	bamControl	106	45	0.116504854	2.29E-42	chr13_845423_845429_nonref	RLC_Deimos	RLC
RLC_Deimos_chr13_845423_845429_nonref	ORE.S_a153B_15	up	bamControl	106	38	0.121359223	1.54E-24	chr13_845423_845429_nonref	RLC_Deimos	RLC
RLC_Deimos_chr13_845423_845429_nonref	Ste_A16	down	bamControl	106	26	0.063106796	1.72E-28	chr13_845423_845429_nonref	RLC_Deimos	RLC
RLC_Deimos_chr13_845423_845429_nonref	Ste_A16	up	bamControl	106	36	0.04368932	2.68E-68	chr13_845423_845429_nonref	RLC_Deimos	RLC
RLC_Deimos_chr13_845423_845429_nonref	Ste_A21	down	bamControl	106	58	0.116504854	1.81E-73	chr13_845423_845429_nonref	RLC_Deimos	RLC
RLC_Deimos_chr13_845423_845429_nonref	Ste_A21	up	bamControl	106	53	0.087378641	1.92E-80	chr13_845423_845429_nonref	RLC_Deimos	RLC
RLC_Deimos_chr13_845423_845429_nonref	Ste_A26	down	bamControl	106	37	0.072815534	2.45E-49	chr13_845423_845429_nonref	RLC_Deimos	RLC
RLC_Deimos_chr13_845423_845429_nonref	Ste_A26	up	bamControl	106	45	0.106796117	7.05E-48	chr13_845423_845429_nonref	RLC_Deimos	RLC
RLC_Deimos_chr13_845423_845429_nonref	Ste_B1	down	bamControl	106	49	0.058252427	2.18E-92	chr13_845423_845429_nonref	RLC_Deimos	RLC
RLC_Deimos_chr13_845423_845429_nonref	Ste_B1	up	bamControl	106	42	0.082524272	1.55E-55	chr13_845423_845429_nonref	RLC_Deimos	RLC
RLC_Deimos_chr13_845423_845429_nonref	Ste_B12	down	bamControl	106	36	0.048543689	2.94E-64	chr13_845423_845429_nonref	RLC_Deimos	RLC
RLC_Deimos_chr13_845423_845429_nonref	Ste_B12	up	bamControl	106	39	0.019417476	6.25E-104	chr13_845423_845429_nonref	RLC_Deimos	RLC
RLC_Deimos_chr13_845423_845429_nonref	Ste_B20	down	bamControl	106	44	0.033980583	2.84E-101	chr13_845423_845429_nonref	RLC_Deimos	RLC
RLC_Deimos_chr13_845423_845429_nonref	Ste_B20	up	bamControl	106	53	0.04368932	5.25E-118	chr13_845423_845429_nonref	RLC_Deimos	RLC
RLC_Deimos_chr13_845423_845429_nonref	Ste_B24	down	bamControl	106	41	0.053398058	4.13E-74	chr13_845423_845429_nonref	RLC_Deimos	RLC
RLC_Deimos_chr13_845423_845429_nonref	Ste_B24	up	bamControl	106	50	0.024271845	9.20E-133	chr13_845423_845429_nonref	RLC_Deimos	RLC
RLC_Deimos_chr13_845423_845429_nonref	Ste_B6	down	bamControl	106	42	0.053398058	6.89E-77	chr13_845423_845429_nonref	RLC_Deimos	RLC
RLC_Deimos_chr13_845423_845429_nonref	Ste_B6	up	bamControl	106	54	0.048543689	5.99E-116	chr13_845423_845429_nonref	RLC_Deimos	RLC
RLC_Deimos_chr14_101447_101453_nonref	Mad_A4	down	bamControl	106	53	0.13592233	6.35E-50	chr14_101447_101453_nonref	RLC_Deimos	RLC
RLC_Deimos_chr14_101447_101453_nonref	Mad_A4	up	bamControl	106	43	0.126213592	9.15E-33	chr14_101447_101453_nonref	RLC_Deimos	RLC
RLC_Deimos_chr14_112878_112884_nonref	CH17_3V21	down	bamControl	106	23	0.063106796	1.49E-21	chr14_112878_112884_nonref	RLC_Deimos	RLC
RLC_Deimos_chr14_112878_112884_nonref	CH17_3V21	up	bamControl	106	28	0.097087379	1.94E-15	chr14_112878_112884_nonref	RLC_Deimos	RLC
RLC_Deimos_chr14_112878_112884_nonref	Mad_G1	down	bamControl	106	38	0.111650485	2.51E-29	chr14_112878_112884_nonref	RLC_Deimos	RLC
RLC_Deimos_chr14_112878_112884_nonref	Mad_G1	up	bamControl	106	48	0.106796117	4.89E-55	chr14_112878_112884_nonref	RLC_Deimos	RLC
RLC_Deimos_chr14_174706_174712_nonref	Ste_B2	down	bamControl	106	37	0.067961165	1.42E-52	chr14_174706_174712_nonref	RLC_Deimos	RLC
RLC_Deimos_chr14_174706_174712_nonref	Ste_B2	up	bamControl	106	36	0.101941748	5.91E-30	chr14_174706_174712_nonref	RLC_Deimos	RLC
RLC_Deimos_chr14_180215_180221_nonref	AUS_1A4	down	bamControl	106	10	0.014563107	4.95E-20	chr14_180215_180221_nonref	RLC_Deimos	RLC
RLC_Deimos_chr14_180215_180221_nonref	AUS_1A4	up	bamControl	106	34	0.106796117	3.42E-23	chr14_180215_180221_nonref	RLC_Deimos	RLC
RLC_Deimos_chr14_180215_180221_nonref	Mad_E2	down	bamControl	106	32	0.145631068	0.000461689	chr14_180215_180221_nonref	RLC_Deimos	RLC
RLC_Deimos_chr14_180215_180221_nonref	Mad_E2	up	bamControl	106	11	0.04368932	1.35E-05	chr14_180215_180221_nonref	RLC_Deimos	RLC
RLC_Deimos_chr14_264423_264429_nonref	CH_3A5	down	bamControl	106	33	0.072815534	1.85E-39	chr14_264423_264429_nonref	RLC_Deimos	RLC
RLC_Deimos_chr14_264423_264429_nonref	CH_3A5	up	bamControl	106	36	0.097087379	1.55E-32	chr14_264423_264429_nonref	RLC_Deimos	RLC
RLC_Deimos_chr14_268855_268861_nonref	CH_3F4	down	bamControl	106	34	0.101941748	1.37E-25	chr14_268855_268861_nonref	RLC_Deimos	RLC
RLC_Deimos_chr14_268855_268861_nonref	CH_3F4	up	bamControl	106	19	0.053398058	9.27E-18	chr14_268855_268861_nonref	RLC_Deimos	RLC
RLC_Deimos_chr14_273732_273738_nonref	CH_3A2	down	bamControl	106	16	0.048543689	1.21E-13	chr14_273732_273738_nonref	RLC_Deimos	RLC
RLC_Deimos_chr14_273732_273738_nonref	CH_3A2	up	bamControl	106	18	0.048543689	3.95E-18	chr14_273732_273738_nonref	RLC_Deimos	RLC
RLC_Deimos_chr14_273732_273738_nonref	CH17_3R1	down	bamControl	106	30	0.09223301	7.27E-22	chr14_273732_273738_nonref	RLC_Deimos	RLC
RLC_Deimos_chr14_273732_273738_nonref	CH17_3R1	up	bamControl	106	27	0.106796117	1.88E-09	chr14_273732_273738_nonref	RLC_Deimos	RLC
RLC_Deimos_chr14_303700_303706_nonref	CH17_1D1	down	bamControl	106	5	0.009708738	3.67E-10	chr14_303700_303706_nonref	RLC_Deimos	RLC
RLC_Deimos_chr14_303700_303706_nonref	CH17_1D1	up	bamControl	106	9	0.024271845	6.88E-11	chr14_303700_303706_nonref	RLC_Deimos	RLC
RLC_Deimos_chr14_303700_303706_nonref	CH17_3P15	down	bamControl	106	8	0.033980583	0.000564426	chr14_303700_303706_nonref	RLC_Deimos	RLC
RLC_Deimos_chr14_303700_303706_nonref	CH17_3P15	up	bamControl	106	11	0.04368932	1.35E-05	chr14_303700_303706_nonref	RLC_Deimos	RLC
RLC_Deimos_chr14_324045_324051_nonref	CH_3D8	down	bamControl	106	50	0.194174757	3.10E-16	chr14_324045_324051_nonref	RLC_Deimos	RLC
RLC_Deimos_chr14_324045_324051_nonref	CH_3D8	up	bamControl	106	45	0.121359223	1.02E-39	chr14_324045_324051_nonref	RLC_Deimos	RLC
RLC_Deimos_chr14_324045_324051_nonref	CH17_3W21	down	bamControl	106	29	0.106796117	3.82E-13	chr14_324045_324051_nonref	RLC_Deimos	RLC
RLC_Deimos_chr14_324045_324051_nonref	CH17_3W21	up	bamControl	106	32	0.09223301	3.39E-26	chr14_324045_324051_nonref	RLC_Deimos	RLC
RLC_Deimos_chr14_387056_387062_nonref	CH17_3V21	down	bamControl	106	11	0.024271845	9.64E-16	chr14_387056_387062_nonref	RLC_Deimos	RLC
RLC_Deimos_chr14_387056_387062_nonref	CH17_3V21	up	bamControl	106	31	0.101941748	2.82E-19	chr14_387056_387062_nonref	RLC_Deimos	RLC
RLC_Deimos_chr14_630667_630673_nonref	AUS_1G2	down	bamControl	106	38	0.174757282	0.000780699	chr14_630667_630673_nonref	RLC_Deimos	RLC
RLC_Deimos_chr14_630667_630673_nonref	AUS_1G2	up	bamControl	106	50	0.22815534	9.41E-05	chr14_630667_630673_nonref	RLC_Deimos	RLC
RLC_Deimos_chr14_630667_630673_nonref	CH_3C4	down	bamControl	106	17	0.063106796	7.91E-09	chr14_630667_630673_nonref	RLC_Deimos	RLC
RLC_Deimos_chr14_630667_630673_nonref	CH_3C4	up	bamControl	106	34	0.150485437	1.90E-05	chr14_630667_630673_nonref	RLC_Deimos	RLC
RLC_Deimos_chr14_630667_630673_nonref	CH_3D5	down	bamControl	106	38	0.131067961	4.75E-20	chr14_630667_630673_nonref	RLC_Deimos	RLC
RLC_Deimos_chr14_630667_630673_nonref	CH_3D5	up	bamControl	106	44	0.13592233	4.56E-30	chr14_630667_630673_nonref	RLC_Deimos	RLC
RLC_Deimos_chr14_630667_630673_nonref	CH_3H3	down	bamControl	106	44	0.126213592	6.08E-35	chr14_630667_630673_nonref	RLC_Deimos	RLC
RLC_Deimos_chr14_630667_630673_nonref	CH_3H3	up	bamControl	106	30	0.097087379	1.66E-19	chr14_630667_630673_nonref	RLC_Deimos	RLC
RLC_Deimos_chr14_630667_630673_nonref	CH_3H4	down	bamControl	106	59	0.184466019	5.28E-38	chr14_630667_630673_nonref	RLC_Deimos	RLC
RLC_Deimos_chr14_630667_630673_nonref	CH_3H4	up	bamControl	106	77	0.330097087	3.14E-12	chr14_630667_630673_nonref	RLC_Deimos	RLC
RLC_Deimos_chr14_630667_630673_nonref	CH17_3D1	down	bamControl	106	15	0.063106796	4.00E-05	chr14_630667_630673_nonref	RLC_Deimos	RLC
RLC_Deimos_chr14_630667_630673_nonref	CH17_3D1	up	bamControl	106	23	0.101941748	0.000163601	chr14_630667_630673_nonref	RLC_Deimos	RLC
RLC_Deimos_chr14_630667_630673_nonref	Mad_A6	down	bamControl	106	44	0.097087379	2.80E-51	chr14_630667_630673_nonref	RLC_Deimos	RLC
RLC_Deimos_chr14_630667_630673_nonref	Mad_A6	up	bamControl	106	18	0.067961165	1.14E-08	chr14_630667_630673_nonref	RLC_Deimos	RLC
RLC_Deimos_chr14_630667_630673_nonref	Mad_B1	down	bamControl	106	40	0.082524272	1.48E-50	chr14_630667_630673_nonref	RLC_Deimos	RLC
RLC_Deimos_chr14_630667_630673_nonref	Mad_B1	up	bamControl	106	25	0.033980583	9.87E-46	chr14_630667_630673_nonref	RLC_Deimos	RLC
RLC_Deimos_chr14_630667_630673_nonref	Mad_D5	down	bamControl	106	42	0.09223301	2.12E-49	chr14_630667_630673_nonref	RLC_Deimos	RLC
RLC_Deimos_chr14_630667_630673_nonref	Mad_D5	up	bamControl	106	29	0.077669903	3.10E-27	chr14_630667_630673_nonref	RLC_Deimos	RLC
RLC_Deimos_chr14_630667_630673_nonref	ORE.R_a123B_10	down	bamControl	106	19	0.067961165	1.29E-10	chr14_630667_630673_nonref	RLC_Deimos	RLC
RLC_Deimos_chr14_630667_630673_nonref	ORE.R_a123B_10	up	bamControl	106	21	0.067961165	1.06E-14	chr14_630667_630673_nonref	RLC_Deimos	RLC
RLC_Deimos_chr14_630667_630673_nonref	ORE.R_a123B_12	down	bamControl	106	76	0.266990291	1.66E-34	chr14_630667_630673_nonref	RLC_Deimos	RLC
RLC_Deimos_chr14_630667_630673_nonref	ORE.R_a123B_12	up	bamControl	106	68	0.194174757	2.14E-52	chr14_630667_630673_nonref	RLC_Deimos	RLC
RLC_Deimos_chr14_630667_630673_nonref	ORE.R_a123B_20	down	bamControl	106	26	0.077669903	1.45E-20	chr14_630667_630673_nonref	RLC_Deimos	RLC
RLC_Deimos_chr14_630667_630673_nonref	ORE.R_a123B_20	up	bamControl	106	35	0.131067961	2.80E-14	chr14_630667_630673_nonref	RLC_Deimos	RLC
RLC_Deimos_chr14_630667_630673_nonref	ORE.R_a123B_4	down	bamControl	106	27	0.097087379	1.80E-13	chr14_630667_630673_nonref	RLC_Deimos	RLC
RLC_Deimos_chr14_630667_630673_nonref	ORE.R_a123B_4	up	bamControl	106	33	0.097087379	6.93E-26	chr14_630667_630673_nonref	RLC_Deimos	RLC
RLC_Deimos_chr14_630667_630673_nonref	ORE.R_a123B_6	down	bamControl	106	25	0.072815534	7.15E-21	chr14_630667_630673_nonref	RLC_Deimos	RLC
RLC_Deimos_chr14_630667_630673_nonref	ORE.R_a123B_6	up	bamControl	106	27	0.09223301	1.23E-15	chr14_630667_630673_nonref	RLC_Deimos	RLC
RLC_Deimos_chr14_630667_630673_nonref	ORE.R_a123B_9	down	bamControl	106	33	0.087378641	5.08E-31	chr14_630667_630673_nonref	RLC_Deimos	RLC
RLC_Deimos_chr14_630667_630673_nonref	ORE.R_a123B_9	up	bamControl	106	40	0.131067961	4.48E-24	chr14_630667_630673_nonref	RLC_Deimos	RLC
RLC_Deimos_chr14_630667_630673_nonref	Ste_A11	down	bamControl	106	36	0.087378641	5.83E-38	chr14_630667_630673_nonref	RLC_Deimos	RLC
RLC_Deimos_chr14_630667_630673_nonref	Ste_A11	up	bamControl	106	33	0.072815534	1.85E-39	chr14_630667_630673_nonref	RLC_Deimos	RLC
RLC_Deimos_chr14_630667_630673_nonref	Ste_A2	down	bamControl	106	49	0.106796117	1.86E-57	chr14_630667_630673_nonref	RLC_Deimos	RLC
RLC_Deimos_chr14_630667_630673_nonref	Ste_A2	up	bamControl	106	61	0.145631068	5.53E-63	chr14_630667_630673_nonref	RLC_Deimos	RLC
RLC_Deimos_chr14_630667_630673_nonref	Ste_A21	down	bamControl	106	80	0.276699029	5.01E-38	chr14_630667_630673_nonref	RLC_Deimos	RLC
RLC_Deimos_chr14_630667_630673_nonref	Ste_A21	up	bamControl	106	61	0.213592233	1.09E-28	chr14_630667_630673_nonref	RLC_Deimos	RLC
RLC_Deimos_chr14_630667_630673_nonref	Ste_B14	down	bamControl	106	46	0.106796117	3.01E-50	chr14_630667_630673_nonref	RLC_Deimos	RLC
RLC_Deimos_chr14_630667_630673_nonref	Ste_B14	up	bamControl	106	41	0.082524272	4.89E-53	chr14_630667_630673_nonref	RLC_Deimos	RLC
RLC_Deimos_chr14_630667_630673_nonref	Ste_B18	down	bamControl	106	25	0.063106796	3.81E-26	chr14_630667_630673_nonref	RLC_Deimos	RLC
RLC_Deimos_chr14_630667_630673_nonref	Ste_B18	up	bamControl	106	22	0.04368932	1.02E-30	chr14_630667_630673_nonref	RLC_Deimos	RLC
RLC_Deimos_chr14_671839_671845_nonref	ISR_Ar_1j	down	bamControl	106	15	0.029126214	1.18E-22	chr14_671839_671845_nonref	RLC_Deimos	RLC
RLC_Deimos_chr14_671839_671845_nonref	ISR_Ar_1j	up	bamControl	106	18	0.033980583	4.80E-27	chr14_671839_671845_nonref	RLC_Deimos	RLC
RLC_Deimos_chr14_671839_671845_nonref	ORE.R_a123B_5	down	bamControl	106	19	0.082524272	8.81E-05	chr14_671839_671845_nonref	RLC_Deimos	RLC
RLC_Deimos_chr14_671839_671845_nonref	ORE.R_a123B_5	up	bamControl	106	30	0.106796117	4.52E-15	chr14_671839_671845_nonref	RLC_Deimos	RLC
RLC_Deimos_chr14_671839_671845_nonref	Ste_A18	down	bamControl	106	40	0.116504854	3.38E-31	chr14_671839_671845_nonref	RLC_Deimos	RLC
RLC_Deimos_chr14_671839_671845_nonref	Ste_A18	up	bamControl	106	38	0.082524272	1.20E-45	chr14_671839_671845_nonref	RLC_Deimos	RLC
RLC_Deimos_chr14_672126_672132_nonref	Ste_A13	down	bamControl	106	52	0.082524272	2.46E-81	chr14_672126_672132_nonref	RLC_Deimos	RLC
RLC_Deimos_chr14_672126_672132_nonref	Ste_A13	up	bamControl	106	51	0.077669903	2.79E-82	chr14_672126_672132_nonref	RLC_Deimos	RLC
RLC_Deimos_chr14_672126_672132_nonref	Ste_A7	down	bamControl	106	45	0.203883495	6.12E-05	chr14_672126_672132_nonref	RLC_Deimos	RLC
RLC_Deimos_chr14_672126_672132_nonref	Ste_A7	up	bamControl	106	59	0.27184466	0.000183256	chr14_672126_672132_nonref	RLC_Deimos	RLC
RLC_Deimos_chr14_684700_684706_nonref	CH_3D1	down	bamControl	106	20	0.063106796	5.90E-15	chr14_684700_684706_nonref	RLC_Deimos	RLC
RLC_Deimos_chr14_684700_684706_nonref	CH_3D1	up	bamControl	106	32	0.097087379	9.99E-24	chr14_684700_684706_nonref	RLC_Deimos	RLC
RLC_Deimos_chr14_684700_684706_nonref	CH17_3D1	down	bamControl	106	29	0.101941748	2.99E-15	chr14_684700_684706_nonref	RLC_Deimos	RLC
RLC_Deimos_chr14_684700_684706_nonref	CH17_3D1	up	bamControl	106	17	0.063106796	7.91E-09	chr14_684700_684706_nonref	RLC_Deimos	RLC
RLC_Deimos_chr14_699229_699235_nonref	Mad_C6	down	bamControl	106	101	0.466019417	9.56E-06	chr14_699229_699235_nonref	RLC_Deimos	RLC
RLC_Deimos_chr14_699229_699235_nonref	Mad_C6	up	bamControl	106	7	0.024271845	2.34E-06	chr14_699229_699235_nonref	RLC_Deimos	RLC
RLC_Deimos_chr14_699229_699235_nonref	Mad_F3	down	bamControl	106	69	0.305825243	3.80E-08	chr14_699229_699235_nonref	RLC_Deimos	RLC
RLC_Deimos_chr14_699229_699235_nonref	Mad_F3	up	bamControl	106	3	0.009708738	4.68E-05	chr14_699229_699235_nonref	RLC_Deimos	RLC
RLC_Deimos_chr14_699229_699235_nonref	Mad_G5	down	bamControl	106	64	0.296116505	0.00025309	chr14_699229_699235_nonref	RLC_Deimos	RLC
RLC_Deimos_chr14_699229_699235_nonref	Mad_G5	up	bamControl	106	10	0.04368932	0.000927031	chr14_699229_699235_nonref	RLC_Deimos	RLC
RLC_Deimos_chr14_726491_726497_nonref	Mad_H3	down	bamControl	106	44	0.082524272	1.40E-60	chr14_726491_726497_nonref	RLC_Deimos	RLC
RLC_Deimos_chr14_726491_726497_nonref	Mad_H3	up	bamControl	106	36	0.072815534	7.73E-47	chr14_726491_726497_nonref	RLC_Deimos	RLC
RLC_Deimos_chr14_726491_726497_nonref	ORE.R_a123B_7	down	bamControl	106	17	0.058252427	5.16E-11	chr14_726491_726497_nonref	RLC_Deimos	RLC
RLC_Deimos_chr14_726491_726497_nonref	ORE.R_a123B_7	up	bamControl	106	22	0.087378641	3.95E-08	chr14_726491_726497_nonref	RLC_Deimos	RLC
RLC_Deimos_chr14_726491_726497_nonref	Ste_A23	down	bamControl	106	36	0.067961165	5.03E-50	chr14_726491_726497_nonref	RLC_Deimos	RLC
RLC_Deimos_chr14_726491_726497_nonref	Ste_A23	up	bamControl	106	32	0.033980583	1.56E-65	chr14_726491_726497_nonref	RLC_Deimos	RLC
RLC_Deimos_chr14_726491_726497_nonref	Ste_B21	down	bamControl	106	46	0.13592233	2.46E-34	chr14_726491_726497_nonref	RLC_Deimos	RLC
RLC_Deimos_chr14_726491_726497_nonref	Ste_B21	up	bamControl	106	52	0.145631068	1.91E-42	chr14_726491_726497_nonref	RLC_Deimos	RLC
RLC_Deimos_chr14_729837_729843_nonref	CH17_3E9	down	bamControl	106	37	0.131067961	4.36E-18	chr14_729837_729843_nonref	RLC_Deimos	RLC
RLC_Deimos_chr14_729837_729843_nonref	CH17_3E9	up	bamControl	106	52	0.184466019	6.27E-24	chr14_729837_729843_nonref	RLC_Deimos	RLC
RLC_Deimos_chr15_125449_125455_nonref	CH_3A2	down	bamControl	106	27	0.087378641	6.60E-18	chr15_125449_125455_nonref	RLC_Deimos	RLC
RLC_Deimos_chr15_125449_125455_nonref	CH_3A2	up	bamControl	106	32	0.097087379	9.99E-24	chr15_125449_125455_nonref	RLC_Deimos	RLC
RLC_Deimos_chr15_125449_125455_nonref	Mad_C3	down	bamControl	106	15	0.063106796	4.00E-05	chr15_125449_125455_nonref	RLC_Deimos	RLC
RLC_Deimos_chr15_125449_125455_nonref	Mad_C3	up	bamControl	106	16	0.067961165	4.97E-05	chr15_125449_125455_nonref	RLC_Deimos	RLC
RLC_Deimos_chr15_125449_125455_nonref	Mad_F3	down	bamControl	106	26	0.116504854	0.000241571	chr15_125449_125455_nonref	RLC_Deimos	RLC
RLC_Deimos_chr15_125449_125455_nonref	Mad_F3	up	bamControl	106	26	0.101941748	1.43E-09	chr15_125449_125455_nonref	RLC_Deimos	RLC
RLC_Deimos_chr15_138575_138581_nonref	Mad_E4	down	bamControl	106	39	0.09223301	3.28E-42	chr15_138575_138581_nonref	RLC_Deimos	RLC
RLC_Deimos_chr15_138575_138581_nonref	Mad_E4	up	bamControl	106	59	0.213592233	7.34E-25	chr15_138575_138581_nonref	RLC_Deimos	RLC
RLC_Deimos_chr15_138575_138581_nonref	Mad_H2	down	bamControl	106	40	0.082524272	1.48E-50	chr15_138575_138581_nonref	RLC_Deimos	RLC
RLC_Deimos_chr15_138575_138581_nonref	Mad_H2	up	bamControl	106	68	0.266990291	8.36E-20	chr15_138575_138581_nonref	RLC_Deimos	RLC
RLC_Deimos_chr15_161637_161643_nonref	Ste_A6	down	bamControl	106	24	0.058252427	1.35E-26	chr15_161637_161643_nonref	RLC_Deimos	RLC
RLC_Deimos_chr15_161637_161643_nonref	Ste_A6	up	bamControl	106	42	0.106796117	7.03E-41	chr15_161637_161643_nonref	RLC_Deimos	RLC
RLC_Deimos_chr15_161637_161643_nonref	Ste_B23	down	bamControl	106	14	0.058252427	3.15E-05	chr15_161637_161643_nonref	RLC_Deimos	RLC
RLC_Deimos_chr15_161637_161643_nonref	Ste_B23	up	bamControl	106	23	0.097087379	3.43E-06	chr15_161637_161643_nonref	RLC_Deimos	RLC
RLC_Deimos_chr15_183476_183482_nonref	ORE.R_a124A_1	down	bamControl	106	40	0.169902913	2.89E-08	chr15_183476_183482_nonref	RLC_Deimos	RLC
RLC_Deimos_chr15_183476_183482_nonref	ORE.R_a124A_1	up	bamControl	106	17	0.058252427	5.16E-11	chr15_183476_183482_nonref	RLC_Deimos	RLC
RLC_Deimos_chr15_183481_183487_nonref	Ste_B23	down	bamControl	106	89	0.131067961	1.12E-143	chr15_183481_183487_nonref	RLC_Deimos	RLC
RLC_Deimos_chr15_183481_183487_nonref	Ste_B23	up	bamControl	106	71	0.184466019	3.11E-64	chr15_183481_183487_nonref	RLC_Deimos	RLC
RLC_Deimos_chr15_191219_191225_nonref	ORE.S_a152A_13	down	bamControl	106	26	0.077669903	1.45E-20	chr15_191219_191225_nonref	RLC_Deimos	RLC
RLC_Deimos_chr15_191219_191225_nonref	ORE.S_a152A_13	up	bamControl	106	24	0.063106796	7.86E-24	chr15_191219_191225_nonref	RLC_Deimos	RLC
RLC_Deimos_chr15_221653_221659_nonref	Mad_H2	down	bamControl	106	50	0.082524272	4.56E-76	chr15_221653_221659_nonref	RLC_Deimos	RLC
RLC_Deimos_chr15_221653_221659_nonref	Mad_H2	up	bamControl	106	46	0.087378641	2.08E-62	chr15_221653_221659_nonref	RLC_Deimos	RLC
RLC_Deimos_chr15_268364_268370_nonref	AUS_1A5	down	bamControl	106	29	0.101941748	2.99E-15	chr15_268364_268370_nonref	RLC_Deimos	RLC
RLC_Deimos_chr15_268364_268370_nonref	AUS_1A5	up	bamControl	106	33	0.09223301	2.09E-28	chr15_268364_268370_nonref	RLC_Deimos	RLC
RLC_Deimos_chr15_268364_268370_nonref	AUS_1D4	down	bamControl	106	30	0.116504854	5.22E-11	chr15_268364_268370_nonref	RLC_Deimos	RLC
RLC_Deimos_chr15_268364_268370_nonref	AUS_1D4	up	bamControl	106	31	0.106796117	4.83E-17	chr15_268364_268370_nonref	RLC_Deimos	RLC
RLC_Deimos_chr15_268364_268370_nonref	AUS_1D8	down	bamControl	106	41	0.174757282	3.41E-08	chr15_268364_268370_nonref	RLC_Deimos	RLC
RLC_Deimos_chr15_268364_268370_nonref	AUS_1D8	up	bamControl	106	65	0.208737864	7.10E-39	chr15_268364_268370_nonref	RLC_Deimos	RLC
RLC_Deimos_chr15_268364_268370_nonref	AUS_1F8	down	bamControl	106	22	0.097087379	0.000141837	chr15_268364_268370_nonref	RLC_Deimos	RLC
RLC_Deimos_chr15_268364_268370_nonref	AUS_1F8	up	bamControl	106	58	0.194174757	2.04E-31	chr15_268364_268370_nonref	RLC_Deimos	RLC
RLC_Deimos_chr15_268364_268370_nonref	AUS_1G2	down	bamControl	106	41	0.174757282	3.41E-08	chr15_268364_268370_nonref	RLC_Deimos	RLC
RLC_Deimos_chr15_268364_268370_nonref	AUS_1G2	up	bamControl	106	53	0.169902913	1.65E-32	chr15_268364_268370_nonref	RLC_Deimos	RLC
RLC_Deimos_chr15_268364_268370_nonref	CH17_1C52	down	bamControl	106	47	0.160194175	7.73E-25	chr15_268364_268370_nonref	RLC_Deimos	RLC
RLC_Deimos_chr15_268364_268370_nonref	CH17_1C52	up	bamControl	106	30	0.077669903	1.61E-29	chr15_268364_268370_nonref	RLC_Deimos	RLC
RLC_Deimos_chr15_268364_268370_nonref	Mad_C5	down	bamControl	106	16	0.067961165	4.97E-05	chr15_268364_268370_nonref	RLC_Deimos	RLC
RLC_Deimos_chr15_268364_268370_nonref	Mad_C5	up	bamControl	106	18	0.077669903	7.37E-05	chr15_268364_268370_nonref	RLC_Deimos	RLC
RLC_Deimos_chr15_362945_362951_nonref	CH17_1A57	down	bamControl	106	27	0.087378641	6.60E-18	chr15_362945_362951_nonref	RLC_Deimos	RLC
RLC_Deimos_chr15_362945_362951_nonref	CH17_1A57	up	bamControl	106	33	0.13592233	7.80E-09	chr15_362945_362951_nonref	RLC_Deimos	RLC
RLC_Deimos_chr15_50827_50833_nonref	CH17_1C65	down	bamControl	106	32	0.106796117	4.68E-19	chr15_50827_50833_nonref	RLC_Deimos	RLC
RLC_Deimos_chr15_50827_50833_nonref	CH17_1C65	up	bamControl	106	18	0.048543689	3.95E-18	chr15_50827_50833_nonref	RLC_Deimos	RLC
RLC_Deimos_chr15_50827_50833_nonref	Mad_A5	down	bamControl	106	31	0.082524272	3.97E-29	chr15_50827_50833_nonref	RLC_Deimos	RLC
RLC_Deimos_chr15_50827_50833_nonref	Mad_A5	up	bamControl	106	37	0.111650485	3.60E-27	chr15_50827_50833_nonref	RLC_Deimos	RLC
RLC_Deimos_chr15_50827_50833_nonref	ORE.R_a123B_11	down	bamControl	106	30	0.13592233	0.000378094	chr15_50827_50833_nonref	RLC_Deimos	RLC
RLC_Deimos_chr15_50827_50833_nonref	ORE.R_a123B_11	up	bamControl	106	33	0.150485437	0.000507577	chr15_50827_50833_nonref	RLC_Deimos	RLC
RLC_Deimos_chr15_50901_50907_nonref	ORE.S_a154A_19	down	bamControl	106	10	0.033980583	5.41E-08	chr15_50901_50907_nonref	RLC_Deimos	RLC
RLC_Deimos_chr15_50901_50907_nonref	ORE.S_a154A_19	up	bamControl	106	27	0.082524272	2.81E-20	chr15_50901_50907_nonref	RLC_Deimos	RLC
RLC_Deimos_chr15_519783_519789_nonref	AUS_1B2	down	bamControl	106	32	0.106796117	4.68E-19	chr15_519783_519789_nonref	RLC_Deimos	RLC
RLC_Deimos_chr15_519783_519789_nonref	AUS_1B2	up	bamControl	106	23	0.072815534	1.49E-16	chr15_519783_519789_nonref	RLC_Deimos	RLC
RLC_Deimos_chr15_522579_522585_nonref	CH_3H4	down	bamControl	106	32	0.145631068	0.000461689	chr15_522579_522585_nonref	RLC_Deimos	RLC
RLC_Deimos_chr15_522579_522585_nonref	CH_3H4	up	bamControl	106	66	0.213592233	1.20E-38	chr15_522579_522585_nonref	RLC_Deimos	RLC
RLC_Deimos_chr15_522579_522585_nonref	CH17_3W21	down	bamControl	106	15	0.063106796	4.00E-05	chr15_522579_522585_nonref	RLC_Deimos	RLC
RLC_Deimos_chr15_522579_522585_nonref	CH17_3W21	up	bamControl	106	21	0.09223301	0.000122049	chr15_522579_522585_nonref	RLC_Deimos	RLC
RLC_Deimos_chr15_522579_522585_nonref	Ste_A12	down	bamControl	106	23	0.082524272	4.81E-12	chr15_522579_522585_nonref	RLC_Deimos	RLC
RLC_Deimos_chr15_522579_522585_nonref	Ste_A12	up	bamControl	106	30	0.121359223	4.00E-09	chr15_522579_522585_nonref	RLC_Deimos	RLC
RLC_Deimos_chr15_522580_522586_nonref	CH17_1A27	down	bamControl	106	68	0.223300971	3.30E-38	chr15_522580_522586_nonref	RLC_Deimos	RLC
RLC_Deimos_chr15_522580_522586_nonref	CH17_1A27	up	bamControl	106	88	0.281553398	8.00E-52	chr15_522580_522586_nonref	RLC_Deimos	RLC
RLC_Deimos_chr15_522580_522586_nonref	CH17_3I23	down	bamControl	106	17	0.04368932	1.54E-18	chr15_522580_522586_nonref	RLC_Deimos	RLC
RLC_Deimos_chr15_522580_522586_nonref	CH17_3I23	up	bamControl	106	10	0.04368932	0.000927031	chr15_522580_522586_nonref	RLC_Deimos	RLC
RLC_Deimos_chr15_522580_522586_nonref	ISR_Ar_11g	down	bamControl	106	50	0.160194175	6.48E-31	chr15_522580_522586_nonref	RLC_Deimos	RLC
RLC_Deimos_chr15_522580_522586_nonref	ISR_Ar_11g	up	bamControl	106	54	0.165048544	6.21E-37	chr15_522580_522586_nonref	RLC_Deimos	RLC
RLC_Deimos_chr15_522580_522586_nonref	Mad_A3	down	bamControl	106	19	0.082524272	8.81E-05	chr15_522580_522586_nonref	RLC_Deimos	RLC
RLC_Deimos_chr15_522580_522586_nonref	Mad_A3	up	bamControl	106	19	0.077669903	1.43E-06	chr15_522580_522586_nonref	RLC_Deimos	RLC
RLC_Deimos_chr15_522580_522586_nonref	Mad_D1	down	bamControl	106	43	0.116504854	7.81E-38	chr15_522580_522586_nonref	RLC_Deimos	RLC
RLC_Deimos_chr15_522580_522586_nonref	Mad_D1	up	bamControl	106	33	0.063106796	1.17E-45	chr15_522580_522586_nonref	RLC_Deimos	RLC
RLC_Deimos_chr15_522580_522586_nonref	Mad_F1	down	bamControl	106	26	0.04368932	5.04E-41	chr15_522580_522586_nonref	RLC_Deimos	RLC
RLC_Deimos_chr15_522580_522586_nonref	Mad_F1	up	bamControl	106	26	0.063106796	1.72E-28	chr15_522580_522586_nonref	RLC_Deimos	RLC
RLC_Deimos_chr15_522580_522586_nonref	ORE.R_a123B_18	down	bamControl	106	61	0.203883495	5.21E-33	chr15_522580_522586_nonref	RLC_Deimos	RLC
RLC_Deimos_chr15_522580_522586_nonref	ORE.R_a123B_18	up	bamControl	106	69	0.189320388	3.97E-57	chr15_522580_522586_nonref	RLC_Deimos	RLC
RLC_Deimos_chr15_556389_556395_nonref	AUS_1F2	down	bamControl	106	37	0.121359223	1.78E-22	chr15_556389_556395_nonref	RLC_Deimos	RLC
RLC_Deimos_chr15_556389_556395_nonref	AUS_1F2	up	bamControl	106	24	0.072815534	1.08E-18	chr15_556389_556395_nonref	RLC_Deimos	RLC
RLC_Deimos_chr15_556389_556395_nonref	CH_3F5	down	bamControl	106	40	0.13592233	7.65E-22	chr15_556389_556395_nonref	RLC_Deimos	RLC
RLC_Deimos_chr15_556389_556395_nonref	CH_3F5	up	bamControl	106	22	0.082524272	4.09E-10	chr15_556389_556395_nonref	RLC_Deimos	RLC
RLC_Deimos_chr15_556389_556395_nonref	CH17_1B73	down	bamControl	106	56	0.203883495	2.76E-23	chr15_556389_556395_nonref	RLC_Deimos	RLC
RLC_Deimos_chr15_556389_556395_nonref	CH17_1B73	up	bamControl	106	40	0.111650485	1.02E-33	chr15_556389_556395_nonref	RLC_Deimos	RLC
RLC_Deimos_chr15_78822_78828_nonref	CH_3A1	down	bamControl	106	18	0.04368932	6.71E-21	chr15_78822_78828_nonref	RLC_Deimos	RLC
RLC_Deimos_chr15_78822_78828_nonref	CH_3A1	up	bamControl	106	29	0.09223301	9.46E-20	chr15_78822_78828_nonref	RLC_Deimos	RLC
RLC_Deimos_chr15_78822_78828_nonref	CH_3A8	down	bamControl	106	28	0.09223301	1.13E-17	chr15_78822_78828_nonref	RLC_Deimos	RLC
RLC_Deimos_chr15_78822_78828_nonref	CH_3A8	up	bamControl	106	50	0.17961165	3.53E-22	chr15_78822_78828_nonref	RLC_Deimos	RLC
RLC_Deimos_chr15_78822_78828_nonref	CH17_3V21	down	bamControl	106	21	0.09223301	0.000122049	chr15_78822_78828_nonref	RLC_Deimos	RLC
RLC_Deimos_chr15_78822_78828_nonref	CH17_3V21	up	bamControl	106	5	0.019417476	0.000186096	chr15_78822_78828_nonref	RLC_Deimos	RLC
RLC_Deimos_chr15_79219_79225_nonref	Mad_D1	down	bamControl	106	38	0.082524272	1.20E-45	chr15_79219_79225_nonref	RLC_Deimos	RLC
RLC_Deimos_chr15_79219_79225_nonref	Mad_D1	up	bamControl	106	26	0.058252427	2.19E-31	chr15_79219_79225_nonref	RLC_Deimos	RLC
RLC_Deimos_chr15_79219_79225_nonref	Ste_A4	down	bamControl	106	36	0.106796117	1.86E-27	chr15_79219_79225_nonref	RLC_Deimos	RLC
RLC_Deimos_chr15_79219_79225_nonref	Ste_A4	up	bamControl	106	47	0.140776699	4.77E-34	chr15_79219_79225_nonref	RLC_Deimos	RLC
RLC_Deimos_chr16_257441_257456_nonref	ISR_Ar_18b	down	bamControl	115	95	0.427906977	0.000994495	chr16_257441_257456_nonref	RLC_Deimos	RLC
RLC_Deimos_chr16_257441_257456_nonref	ISR_Ar_18b	up	bamControl	115	80	0.353488372	3.43E-05	chr16_257441_257456_nonref	RLC_Deimos	RLC
RLC_Deimos_chr16_501831_501837_nonref	AUS_1A5	down	bamControl	106	13	0.053398058	2.44E-05	chr16_501831_501837_nonref	RLC_Deimos	RLC
RLC_Deimos_chr16_501831_501837_nonref	AUS_1A5	up	bamControl	106	15	0.063106796	4.00E-05	chr16_501831_501837_nonref	RLC_Deimos	RLC
RLC_Deimos_chr16_501831_501837_nonref	AUS_1A6	down	bamControl	106	30	0.13592233	0.000378094	chr16_501831_501837_nonref	RLC_Deimos	RLC
RLC_Deimos_chr16_501831_501837_nonref	AUS_1A6	up	bamControl	106	17	0.072815534	6.09E-05	chr16_501831_501837_nonref	RLC_Deimos	RLC
RLC_Deimos_chr16_501831_501837_nonref	AUS_1A9	down	bamControl	106	9	0.033980583	6.38E-06	chr16_501831_501837_nonref	RLC_Deimos	RLC
RLC_Deimos_chr16_501831_501837_nonref	AUS_1A9	up	bamControl	106	5	0.019417476	0.000186096	chr16_501831_501837_nonref	RLC_Deimos	RLC
RLC_Deimos_chr16_501831_501837_nonref	AUS_1B2	down	bamControl	106	18	0.077669903	7.37E-05	chr16_501831_501837_nonref	RLC_Deimos	RLC
RLC_Deimos_chr16_501831_501837_nonref	AUS_1B2	up	bamControl	106	5	0.014563107	5.09E-07	chr16_501831_501837_nonref	RLC_Deimos	RLC
RLC_Deimos_chr16_501831_501837_nonref	AUS_1B7	down	bamControl	106	31	0.116504854	7.59E-13	chr16_501831_501837_nonref	RLC_Deimos	RLC
RLC_Deimos_chr16_501831_501837_nonref	AUS_1B7	up	bamControl	106	28	0.087378641	5.24E-20	chr16_501831_501837_nonref	RLC_Deimos	RLC
RLC_Deimos_chr16_501831_501837_nonref	AUS_1C1	down	bamControl	106	31	0.140776699	0.000418552	chr16_501831_501837_nonref	RLC_Deimos	RLC
RLC_Deimos_chr16_501831_501837_nonref	AUS_1C1	up	bamControl	106	14	0.04368932	9.30E-12	chr16_501831_501837_nonref	RLC_Deimos	RLC
RLC_Deimos_chr16_501831_501837_nonref	AUS_1C3	down	bamControl	106	17	0.067961165	8.42E-07	chr16_501831_501837_nonref	RLC_Deimos	RLC
RLC_Deimos_chr16_501831_501837_nonref	AUS_1C3	up	bamControl	106	14	0.033980583	4.28E-17	chr16_501831_501837_nonref	RLC_Deimos	RLC
RLC_Deimos_chr16_501831_501837_nonref	AUS_1C8	down	bamControl	106	74	0.330097087	6.35E-08	chr16_501831_501837_nonref	RLC_Deimos	RLC
RLC_Deimos_chr16_501831_501837_nonref	AUS_1C8	up	bamControl	106	36	0.145631068	2.43E-10	chr16_501831_501837_nonref	RLC_Deimos	RLC
RLC_Deimos_chr16_501831_501837_nonref	AUS_1D5	down	bamControl	106	26	0.101941748	1.43E-09	chr16_501831_501837_nonref	RLC_Deimos	RLC
RLC_Deimos_chr16_501831_501837_nonref	AUS_1D5	up	bamControl	106	8	0.024271845	1.42E-08	chr16_501831_501837_nonref	RLC_Deimos	RLC
RLC_Deimos_chr16_501831_501837_nonref	AUS_1F8	down	bamControl	106	8	0.024271845	1.42E-08	chr16_501831_501837_nonref	RLC_Deimos	RLC
RLC_Deimos_chr16_501831_501837_nonref	AUS_1F8	up	bamControl	106	7	0.024271845	2.34E-06	chr16_501831_501837_nonref	RLC_Deimos	RLC
RLC_Deimos_chr16_501831_501837_nonref	AUS_1H6	down	bamControl	106	10	0.029126214	1.70E-10	chr16_501831_501837_nonref	RLC_Deimos	RLC
RLC_Deimos_chr16_501831_501837_nonref	AUS_1H6	up	bamControl	106	10	0.029126214	1.70E-10	chr16_501831_501837_nonref	RLC_Deimos	RLC
RLC_Deimos_chr16_501831_501837_nonref	AUS_1H8	down	bamControl	106	8	0.033980583	0.000564426	chr16_501831_501837_nonref	RLC_Deimos	RLC
RLC_Deimos_chr16_501831_501837_nonref	AUS_1H8	up	bamControl	106	8	0.029126214	4.03E-06	chr16_501831_501837_nonref	RLC_Deimos	RLC
RLC_Deimos_chr16_501831_501837_nonref	Ste_B8	down	bamControl	106	41	0.087378641	5.82E-50	chr16_501831_501837_nonref	RLC_Deimos	RLC
RLC_Deimos_chr16_501831_501837_nonref	Ste_B8	up	bamControl	106	23	0.048543689	4.42E-30	chr16_501831_501837_nonref	RLC_Deimos	RLC
RLC_Deimos_chr16_534113_534119_nonref	AUS_1E5	down	bamControl	106	26	0.09223301	1.20E-13	chr16_534113_534119_nonref	RLC_Deimos	RLC
RLC_Deimos_chr16_534113_534119_nonref	AUS_1E5	up	bamControl	106	24	0.087378641	7.15E-12	chr16_534113_534119_nonref	RLC_Deimos	RLC
RLC_Deimos_chr17_167519_167525_nonref	CH17_1A27	down	bamControl	106	72	0.334951456	0.000401795	chr17_167519_167525_nonref	RLC_Deimos	RLC
RLC_Deimos_chr17_167519_167525_nonref	CH17_1A27	up	bamControl	106	59	0.27184466	0.000183256	chr17_167519_167525_nonref	RLC_Deimos	RLC
RLC_Deimos_chr17_167519_167525_nonref	Mad_G3	down	bamControl	106	36	0.101941748	5.91E-30	chr17_167519_167525_nonref	RLC_Deimos	RLC
[truncated: 14,555 more rows]
