# Supplementary material for: A population-level invasion by transposable elements triggers genome expansion in a fungal pathogen
Source: eLife. 2021 Sep 16;10:e69249. doi: 10.7554/eLife.69249 (PMC8445621; doi:10.7554/eLife.69249)
Supplement: Figure 2—source data 1. [file elife-69249-fig2-data1.txt]

TE_family	Family_copy_number	Family_total_length[bp]	mean_copyNr_isolate_in_illumina
DHH_Ada	115	258333	4.145038168
DHH_Carol	55	125839	NA
DTA_Vera	138	74889	NA
DTH_Farida	65	54479	NA
DTT_Kalpana	33	32045	NA
DTT_Lise	89	87147	NA
DTT_Mae	71	75850	NA
DTX_Kolyma	111	182019	1.352459016
DTX-MITES_Antaios	54	9478	1
DTX-MITES_Sankofa	49	12020	NA
DTX-MITES_Satyr	28	4247	1
noncons_unk5	48	10709	NA
RII_Cassini	514	711096	NA
RIX_Lucy	236	333681	6.53046595
RIX_Yak	47	173857	NA
RLC_Deimos	119	526284	13.67028986
RLC_Io	42	179057	1.234042553
RLC_Jenssen	47	44709	NA
RLC_Leda	101	170563	1.215909091
RLG_Anthe	108	89588	NA
RLG_Aurora	65	315516	1.556756757
RLG_Jupiter	36	56187	1
RLG_Luna	175	462733	9.11627907
RLG_Mercurius	88	111692	2.402843602
RLG_Namaka	115	95170	1.308016878
RLG_Neptunus	154	556931	1
RLG_Sol	144	376322	14.32733813
RLG_Uranus	40	33843	1
RLG_Venus	106	103864	9.267605634
RLX_Cancri	21	3518	1
RLX-LARD_Gridr	453	167365	1
RLX-TRIM_Jari	69	101373	1
rnd.3.family.18	173	23849	NA
rnd.3.family.29	92	11221	NA
rnd.3.family.52	71	7173	NA
rnd.3.family.99	73	9000	NA
rnd.4.family.1062	22	6276	NA
rnd.4.family.1089	31	5563	NA
rnd.4.family.117	2	1084	NA
rnd.4.family.144	13	1418	NA
rnd.4.family.152	64	7115	NA
rnd.4.family.1691	28	3044	NA
rnd.4.family.1766	27	3167	NA
rnd.4.family.405	12	1148	NA
rnd.4.family.42	41	8782	NA
rnd.4.family.96	32	5540	NA
RXX_Gliese	152	26016	NA
RXX_Kepler	86	9754	1.53307393
RXX_Wasp	48	11153	2.456140351
XXX_Addax	69	15503	NA
XXX_Juka	65	110012	NA
XXX_Maki	34	3498	1
XXX_Saiga	82	17314	NA
