# Supplementary material for: A population-level invasion by transposable elements triggers genome expansion in a fungal pathogen
Source: eLife. 2021 Sep 16;10:e69249. doi: 10.7554/eLife.69249 (PMC8445621; doi:10.7554/eLife.69249)
Supplement: Figure 6—source data 1. [file elife-69249-fig6-data1.txt]

Population1	Population2	test_statistic	p_value
AUS01	CH16	0.4	0.201896518
AUS01	CH99	0.3	0.40656966
AUS01	ISR92	0.188888889	0.713186946
AUS01	ORE15	0.5	0.082084999
AUS01	ORE90	0.2	0.670320046
CH16	AUS01	0.1	0.904837418
CH16	CH99	0.1	0.904837418
CH16	ISR92	0.1	0.909612275
CH16	ORE15	0.2	0.670320046
CH16	ORE90	0.1	0.904837418
CH99	AUS01	0.1	0.904837418
CH99	CH16	0.3	0.40656966
CH99	ISR92	0.188888889	0.713186946
CH99	ORE15	0.4	0.201896518
CH99	ORE90	0.1	0.904837418
ISR92	AUS01	0.388888889	0.238652076
ISR92	CH16	0.477777778	0.115028759
ISR92	CH99	0.488888889	0.103899885
ISR92	ORE15	0.588888889	0.037426356
ISR92	ORE90	0.377777778	0.258710195
ORE15	AUS01	0.1	0.904837418
ORE15	CH16	0.2	0.670320046
ORE15	CH99	0.1	0.904837418
ORE15	ISR92	0.1	0.909612275
ORE15	ORE90	0.1	0.904837418
ORE90	AUS01	0.2	0.670320046
ORE90	CH16	0.3	0.489651799
